# Supplementary material for: Epiphytic Patterns Impacting Metabolite Diversity of Drynaria roosii Rhizomes Based on Widely Targeted Metabolomics
Source: Metabolites. 2024 Jul 26;14(8):409. doi: 10.3390/metabo14080409 (PMC11356174; doi:10.3390/metabo14080409)
Supplement: Supplementary file 1 [file metabolites-14-00409-s001.zip › Supplementary tables.xlsx]

## Sheet: Table S1
Table S1. The detailed metabolites information detected in rhizomes of Drynaria roosii. Index: Private ID. Q1 (Da): Parent ion molecular weight. Q3 (Da): Characteristic fragment ion.
Index	Q1 (experimental m/z features)	Q1 (theoretical m/z features)	Q3 (Da)	Molecular weight (Da)	Formula	Ionization model	Compounds	Class I	Class II	CAS	Confidence level
Wbmp003345	609.15	609.146	447.1	610.153	C27H30O16	[M-H]-	Cimicifugic acid A-glucose	Phenolic acids	Phenolic acids	-	1
Hmmp002447	725.2	725.229	433.11	724.221	C33H40O18	[M+H]+	Apigenin-7-O-rutinoside-4'-O-rhamnoside	Flavonoids	Flavones	-	2
Lhzp102808	355.1	355.118	163.04	354.11	C20H18O6	[M+H]+	Sesamin	Lignans and Coumarins	Lignans	607-80-7	2
Zmcp002666	627.14	627.156	303.05	626.148	C27H30O17	[M+H]+	Quercetin-3,7-Di-O-glucoside*	Flavonoids	Flavonols	6892-74-6	1
MW0154492	743.04	743.052	217	744.059	C21H27N6O18P3	[M-H]-	Nicotinate adenine dinucleotide phosphate	Nucleotides and derivatives	Nucleotides and derivatives	5502-96-5	3
Lamn006238	477.13	477.14	315.09	478.147	C23H26O11	[M-H]-	3,9-dihydroeucomnalin glucoside*	Flavonoids	Other Flavonoids	-	2
HJAP120	625.166	625.176	317.066	624.169	C28H32O16	[M+H]+	Rhamnetin-3-O-Rutinoside*	Flavonoids	Flavonols	-	3
MWSmce042	217.04	217.049	202.03	216.042	C12H8O4	[M+H]+	Bergapten*	Lignans and Coumarins	Coumarins	484-20-8	1
Wbtp005060	465.13	465.139	303.05	464.132	C22H24O11	[M+H]+	2,3,5-trimethoxy-1-{[(2s,3r,4s,5s,6r)-3,4,5-trihydroxy-6-(hydroxymethyl)oxan-2-yl]oxy}xanthen-9-one*	Flavonoids	Other Flavonoids	-	2
Smcp000882	328.13	328.139	310.12	327.132	C15H21NO7	[M+H]+	N-benzoyl-2-aminoethyl-β-D-glucopyranoside	Alkaloids	Alkaloids	-	1
Wccp001353	258.14	258.149	84.08	257.142	C16H19NO2	[M+H]+	(1S,12S,14R)-4-methyl-11-oxa-4-azatetracyclo[8.6.1.01,12.06,17]heptadeca-6(17),7,9,15-tetraen-14-ol	Alkaloids	Alkaloids	-	3
ZbWp002277	274.11	274.119	110.07	273.111	C14H15N3O3	[M+H]+	(2-phenylacetyl)-L-histidine	Amino acids and derivatives	Amino acids and derivatives	-	3
Lmsn004132	329.094	329.103	167.04	330.11	C18H18O6	[M-H]-	6-Hydroxy-4',5,7-trimethoxyflavanone; Hamiltone A	Flavonoids	Flavanones	6626-61-5	3
MW0012723	361.23	361.238	279.23	362.246	C22H34O4	[M-H]-	19,20-DiHDPA	Lipids	Free fatty acids	-	3
MW0155829	347.13	347.138	301.12	346.131	C13H22N4O5S1	[M+H]+	Pro-Gln-Cys	Amino acids and derivatives	Amino acids and derivatives	-	3
Zmjn012003	471.34	471.348	471.34	472.355	C30H48O4	[M-H]-	Gypensapogenin F*	Terpenoids	Triterpene	-	3
Wbjp001631	191.11	191.118	173.1	190.111	C11H14N2O	[M+H]+	1,2,3,3a-tetrahydropyrrolo[2,1-b]quinazolin-4(9H)-ol	Alkaloids	Alkaloids	-	3
Happ002397	697.19	697.197	331.08	697.197	C31H37O18+	[M]+	Malvidin-3-O-(6''-O-acetyl)glucoside-5-O-glucoside	Flavonoids	Anthocyanidins	-	3
Zmwp002963	865.19	865.197	713.15	864.19	C45H36O18	[M+H]+	Aesculitannin B	Tannins	Tannin	-	3
MW0150904	371.16	371.167	146.06	370.16	C14H22N6O6	[M+H]+	His-Gln-Ser	Amino acids and derivatives	Amino acids and derivatives	-	3
MW0151074	371.16	371.167	167.07	370.16	C14H22N6O6	[M+H]+	His-Ser-Gln	Amino acids and derivatives	Amino acids and derivatives	-	3
Ymjm000135	507.18	507.187	161.02	508.195	C25H32O11	[M-H]-	8R-Dihydrodehydrodiconferyl alcohol 4-O-β-D-glucopyranoside	Lignans and Coumarins	Lignans	-	2
MWSmce056	205.09	205.097	146.06	204.09	C11H12N2O2	[M+H]+	DL-Tryptophan	Amino acids and derivatives	Amino acids and derivatives	54-12-6	1
Lbhp011919	427.08	427.087	179.03	426.08	C18H18O12	[M+H]+	Esculin 6'-Malonate	Lignans and Coumarins	Coumarins	-	2
MW0144721	373.18	373.187	201.04	372.18	C19H24N4O4	[M+H]+	Ala-Pro-Trp	Amino acids and derivatives	Amino acids and derivatives	-	3
MW0156012	373.18	373.187	201.05	372.18	C19H24N4O4	[M+H]+	Pro-Trp-Ala	Amino acids and derivatives	Amino acids and derivatives	-	3
Wbkp012886	425.21	425.217	365.19	424.21	C22H32O8	[M+H]+	(1S,3R,3a1S,8R,10S,11aS)-1,5,10-trihydroxy-3,3a1,8,11a-tetramethyl-2,11-dioxohexadecahydrodibenzo[de,g]chromen-4-yl acetate*	Terpenoids	Ditepenoids	-	3
Lacp003991	389.21	389.217	209.15	388.209	C19H32O8	[M+H]+	Blumenol B Glucoside*	Terpenoids	Sesquiterpenoids	-	3
Lsjp211247	389.21	389.217	227.16	388.21	C19H32O8	[M+H]+	Sammangaoside A	Terpenoids	Monoterpenoids	-	3
Wcop010618	307.22	307.227	219.17	306.219	C19H30O3	[M+H]+	13-hydroxy-13-(hydroxymethyl)-2,6-dimethyltetracyclo[10.3.1.01,10.02,7]hexadecan-5-one	Terpenoids	Ditepenoids	52592-14-0	3
Wbmn002185	365.06	365.067	167.03	366.074	C20H14O7	[M-H]-	6-Hydroxy-4-(4-hydroxy-3-methoxyphenyl)-7-methoxy-naphtho[2,3-c]furan-1,3-dione-1	Lignans and Coumarins	Lignans	-	3
Wcdn003654	281.06	281.067	178.03	282.074	C13H14O7	[M-H]-	Feruloyl Lactate	Organic acids	Organic acids	-	1
Wbmn014253	315.19	315.197	255.23	316.204	C20H28O3	[M-H]-	Hardwickiic acid	Terpenoids	Ditepenoids	1782-65-6	3
HJAP134	581.18	581.187	257.08	580.179	C27H32O14	[M+H]+	Pinocembrin-7-O-sophoroside	Flavonoids	Flavanones	-	3
Wdtp002974	404.15	404.156	207.06	403.149	C18H21N5O6	[M+H]+	N-(p-hydroxybenzyl) adenosine	Nucleotides and derivatives	Nucleotides and derivatives	-	1
Lajp002930	1155.27	1155.28	867.21	1154.27	C60H50O24	[M+H]+	Catechin Tetramer	Flavonoids	Flavanols	-	3
Waln011009	578.34	578.346	279.23	579.354	C28H54NO9P	[M-H]-	2-(2,3-dihydroxypropoxy)-3-(((2-(dimethylamino)ethoxy)(hydroxy)phosphoryl)oxy)propyl (11Z,14Z)-octadeca-11,14-dienoate	Lipids	LPE	-	1
Waln011222	554.34	554.346	255.23	555.354	C26H54NO9P	[M-H]-	2-(2,3-dihydroxypropoxy)-3-(((2-(dimethylamino)ethoxy)(hydroxy)phosphoryl)oxy)propyl palmitate*	Lipids	LPE	-	1
Zmxp002867	625.17	625.176	301.07	624.169	C28H32O16	[M+H]+	Chrysoeriol-5,7-di-O-glucoside	Flavonoids	Flavones	-	3
Zmgp003335	613.17	613.176	289.07	612.169	C27H32O16	[M+H]+	Okanin-3',4'-di-O-glucoside*	Flavonoids	Chalcones	-	1
Zmgp002917	613.17	613.176	289.07	612.169	C27H32O16	[M+H]+	Okanin-4'-O-glucosyl-O-glucoside*	Flavonoids	Chalcones	-	1
MW0149924	376.14	376.146	208.1	375.139	C13H21N5O8	[M+H]+	Glu-Asn-Asn	Amino acids and derivatives	Amino acids and derivatives	-	3
Wbtn006810	287.05	287.056	135.04	288.063	C15H12O6	[M-H]-	6,7-dihydroxy-1,3-dimethoxyxanthen-9-one	Flavonoids	Other Flavonoids	-	3
Lamn006527	287.05	287.056	125.02	288.063	C15H12O6	[M-H]-	Drimiopsin C	Flavonoids	Other Flavonoids	773850-90-1	2
Lcsn003955	287.05	287.056	125.03	288.063	C15H12O6	[M-H]-	Maesopsin	Flavonoids	Other Flavonoids	5989-16-2	2
zjhp011704	258.07	258.076	198.05	257.069	C14H11NO4	[M+H]+	sansoakamine	Alkaloids	Alkaloids	-	3
Lcsn002223	387.16	387.166	59.01	388.173	C18H28O9	[M-H]-	12-Hydroxyjasmonic Acid Glucoside	Organic acids	Organic acids	124649-25-8	2
MW0102995	387.16	387.166	165.09	388.173	C18H28O9	[M-H]-	2-[(1R,2R)-3-oxo-2-[(Z)-5-[3,4,5-trihydroxy-6-(hydroxymethyl)oxan-2-yl]oxypent-2-enyl]cyclopentyl]acetic acid	Lipids	Free fatty acids	-	3
MWSmce232	337.065	337.071	163.04	336.063	C19H12O6	[M+H]+	Dicumarol	Lignans and Coumarins	Coumarins	66-76-2	3
Lhhp120823	193.08	193.086	105.07	192.079	C11H12O3	[M+H]+	Eugenyl formate	Others	Others	-	1
Lajn004573	479.15	479.156	317.11	480.163	C23H28O11	[M-H]-	7,2',4'-Trihydroxy-8,3'-dimethoxyisoflavanglucoside	Flavonoids	Other Flavonoids	-	3
Zmcp003989	595.16	595.166	287.05	594.159	C27H30O15	[M+H]+	Kaempferol-3-O-rhamnosyl(1→2)glucoside	Flavonoids	Flavonols	-	1
Lazn003443	595.16	595.166	449.11	594.159	C27H30O15	[M+H]+	Orientin-2''-O-rhamnoside	Flavonoids	Flavones	-	1
Cmsp002257	595.16	595.166	301.07	595.166	C27H31O15+	[M]+	Peonidin-3-O-sambubioside	Flavonoids	Anthocyanidins	-	3
HJKP000649	136.07	136.076	91.05	135.068	C8H9NO	[M+H]+	N-benzylformamide	Alkaloids	Alkaloids	6343-54-0	2
MW0153715	386.18	386.186	224.13	385.178	C16H27N5O4S1	[M+H]+	Met-Val-His	Amino acids and derivatives	Amino acids and derivatives	-	3
Hmlp003068	627.15	627.156	303.05	626.148	C27H30O17	[M+H]+	Quercetin-3-O-(4''-glucosyl)glucoside; Meratin*	Flavonoids	Flavonols	27215-04-9	1
Lcsn000639	497.27	497.276	335.22	498.283	C26H42O9	[M-H]-	Suavioside F	Terpenoids	Ditepenoids	-	3
MWSmce417	453.17	453.175	291.13	452.168	C22H28O10	[M+H]+	5-O-Methylvisammioside	Others	Chromone	84272-85-5	2
Lcsp001671	192.06	192.065	146.06	191.058	C10H9NO3	[M+H]+	2-oxindole-3-acetic acid	Alkaloids	Plumerane	2971-31-5	2
Wayn002636	365.13	365.135	203.08	366.142	C17H22N2O7	[M-H]-	N-(1-Deoxy-1-fructosyl)Tryptophan	Amino acids and derivatives	Amino acids and derivatives	-	2
MWSmce116	252.104	252.109	136.061	251.102	C10H13N5O3	[M+H]+	5'-Deoxyadenosine	Nucleotides and derivatives	Nucleotides and derivatives	4754-39-6	3
WaYn000716	515.12	515.125	341.11	516.133	C18H28O17	[M-H]-	Citric Acid diglucoside	Organic acids	Organic acids	-	1
Wayn000597	515.12	515.125	111.01	516.133	C18H28O17	[M-H]-	Citric acid-1-O-diglucoside	Organic acids	Organic acids	-	1
Zmgn000447	184.98	184.986	78.9583	185.993	C3H7O7P	[M-H]-	3-Phospho-D-glyceric acid	Others	Saccharides	820-11-1	3
Yalp003420	163.07	163.075	103.05	162.068	C10H10O2	[M+H]+	2-(furan-2-ylmethyl)-5-methylfuran	Others	Others	13678-51-8	3
Wcfp007836	302.3	302.305	88.08	301.298	C18H39NO2	[M+H]+	Tetradecyldiethanolamine	Alkaloids	Alkaloids	18924-66-8	1
MW0158701	433.12	433.125	373.09	374.111	C18H18N2O7	[M+CH3COO]-	TyrMe-Gly-OH	Amino acids and derivatives	Amino acids and derivatives	-	3
Smhp004476	565.15	565.155	433.11	564.148	C26H28O14	[M+H]+	Isovitexin-2''-O-xyloside	Flavonoids	Flavones	-	2
Hmmp002248	565.15	565.155	271.06	565.155	C26H29O14+	[M]+	Pelargonidin-3-O-glucoside-5-O-arabinoside	Flavonoids	Anthocyanidins	-	3
Zbfn010761	507.27	507.275	279.23	508.283	C31H40O6	[M-H]-	1-O-Linoleoyl-3-(2,3,4-Trihydroxybenzophenone)	Lipids	Free fatty acids	-	1
Lchp000221	207.06	207.065	91.05	206.058	C11H10O4	[M+H]+	3-Ethylidene-7-hydroxy-6-methoxyphthalide	Others	Lactones	-	1
Latp003160	195.06	195.065	117.03	194.057	C10H10O4	[M+H]+	6-Hydroxymellein	Others	Chromone	70901-60-9	2
Lhfp112910	195.06	195.065	131.05	194.058	C10H10O4	[M+H]+	6-hydroxy-isosclerone	Quinones	Quinones	-	3
Wmmp000181	445.13	445.135	121.03	446.142	C19H26O12	[M-H]-	1´-O-Benzoylsucrose	Phenolic acids	Phenolic acids	-	2
MW0147979	393.15	393.155	216.09	392.148	C13H24N6O6S1	[M+H]+	Cys-Arg-Asp	Amino acids and derivatives	Amino acids and derivatives	-	3
MWSmce709	130.06	130.065	103.05	129.058	C9H7N	[M+H]+	Isoquinoline	Alkaloids	Isoquinoline alkaloids	119-65-3	2
Wcfp001236	130.06	130.065	103.05	129.058	C9H7N	[M+H]+	Leucol	Others	Others	91-22-5	2
Zasp102439	118.06	118.065	91.05	117.058	C8H7N	[M+H]+	m-Aminophenylacetylene	Alkaloids	Alkaloids	54060-30-9	1
Hmjp003008	609.14	609.145	287.06	608.138	C27H28O16	[M+H]+	Luteolin-7-O-glucuronide-5-O-rhamnoside	Flavonoids	Flavones	-	2
Lmtp004044	597.14	597.145	303.04	596.138	C26H28O16	[M+H]+	Quercetin-3-O-apiosyl(1→2)galactoside*	Flavonoids	Flavonols	-	2
Lmjp002596	597.14	597.145	303.05	596.138	C26H28O16	[M+H]+	Quercetin-3-O-sambubioside*	Flavonoids	Flavonols	83048-35-5	2
mws0473	131.03	131.035	87.05	132.042	C5H8O4	[M-H]-	2-Methylsuccinic acid*	Organic acids	Organic acids	498-21-5	3
pme2598	167.03	167.035	123.05	168.042	C8H8O4	[M-H]-	3,4-Dihydroxybenzeneacetic acid*	Phenolic acids	Phenolic acids	102-32-9	3
mws2212	179.03	179.035	135.05	180.042	C9H8O4	[M-H]-	Caffeic acid	Phenolic acids	Phenolic acids	331-39-5	1
pme0243	131.03	131.035	87.05	132.042	C5H8O4	[M-H]-	Glutaric acid	Organic acids	Organic acids	110-94-1	3
pme1292	167.03	167.035	123.05	168.042	C8H8O4	[M-H]-	Homogentisic acid*	Phenolic acids	Phenolic acids	451-13-8	3
pmn001690	327.14	327.145	165.09	328.152	C16H24O7	[M-H]-	3-Hydroxy-4-isopropylbenzylalcohol-3-O-glucoside	Others	Alcohol compounds	-	2
Zmgp005229	297.18	297.185	279.22	296.178	C20H24O2	[M+H]+	5-Methoxy-1,7-diphenyl-3-heptanone	Others	Ketone compounds	-	2
MWS20173	237.18	237.185	107.08	236.178	C15H24O2	[M+H]+	1-Hydroxybisabola-2,10-dien-4-one	Others	Ketone compounds	-	2
Wcgp011192	249.18	249.185	193.12	248.178	C16H24O2	[M+H]+	5-Hydroxy-8,8-dimethyl-1,3,4,4a,4b,5,6,7,8a,9-decahydrophenanthren-2-one	Others	Others	-	3
Ladp002110	206.04	206.045	160.04	205.037	C10H7NO4	[M+H]+	4-hydroxy-2-oxo-1,2-dihydroquinoline-3-carboxylic acid	Alkaloids	Quinoline alkaloids	73776-24-6	3
MW0144704	258.14	258.145	129.1	257.138	C11H19N3O4	[M+H]+	Ala-Pro-Ala	Amino acids and derivatives	Amino acids and derivatives	-	3
MW0145653	319.12	319.125	185.1	318.118	C11H18N4O7	[M+H]+	Asn-Ala-Asp	Amino acids and derivatives	Amino acids and derivatives	-	3
mws4175	175.02	175.025	85.03	176.032	C6H8O6	[M-H]-	D-Glucurono-6,3-lactone	Others	Saccharides	32449-92-6	2
Hmfn000531	175.02	175.025	87.01	176.032	C6H8O6	[M-H]-	L-Ascorbic acid (Vitamin C)	Others	Vitamin	50-81-7	1
mws0011	371.13	371.135	209.08	372.142	C17H24O9	[M-H]-	Syringin	Others	Alcohol compounds	118-34-3	2
Zapn004520	419.13	419.135	257.08	420.142	C21H24O9	[M-H]-	gnetifolin E	Others	Stilbene	140671-07-4	2
MW0107802	229.15	229.155	142.09	228.147	C11H20N2O3	[M+H]+	1-(2-Amino-4-methylpentanoyl)pyrrolidine-2-carboxylic acid	Amino acids and derivatives	Amino acids and derivatives	-	3
Zbqp003189	217.15	217.155	144.08	216.147	C10H20N2O3	[M+H]+	Val-Val	Amino acids and derivatives	Amino acids and derivatives	3918-94-3	1
Zmjp000182	189.13	189.135	70.07	188.127	C7H16N4O2	[M+H]+	N-Monomethyl-L-arginine	Amino acids and derivatives	Amino acids and derivatives	17035-90-4	3
pme3096	118.01	118.015	74.02	119.022	C3H5NO4	[M-H]-	Aminomalonic acid	Amino acids and derivatives	Amino acids and derivatives	1068-84-4	3
mws2120	291.01	291.015	247.02	292.022	C13H8O8	[M-H]-	Brevifolin carboxylic acid	Organic acids	Organic acids	18490-95-4	3
MWSCX017	165.05	165.055	119.05	164.047	C9H8O3	[M+H]+	4-hydroxyphenyl acrylaldehyde	Others	Aldehyde compounds	-	3
MWSmce040	153.05	153.055	65.04	152.047	C8H8O3	[M+H]+	Isovanillin	Others	Aldehyde compounds	621-59-0	3
pme1439	165.05	165.055	119.05	164.047	C9H8O3	[M+H]+	p-Coumaric acid	Phenolic acids	Phenolic acids	501-98-4	3
MWS1872	225.05	225.055	105.03	224.047	C14H8O3	[M+H]+	1-Hydroxyanthraquinone	Quinones	Anthraquinone	129-43-1	2
Labp005025	535.14	535.145	287.09	534.137	C25H26O13	[M+H]+	6''-O-Malonylisosakuranin	Flavonoids	Flavanones	-	2
Zbsp002100	595.14	595.145	289.07	594.137	C30H26O13	[M+H]+	Catechin-(4alpha→8)-gallocatechin	Flavonoids	Flavanols	-	1
Zbfn004301	475.12	475.125	161.02	476.132	C23H24O11	[M-H]-	2-O-(4-carboxylic acid phenethyl)-6-O-caffeoyl glucoside	Phenolic acids	Phenolic acids	-	2
Wcfn004186	451.12	451.125	331.08	452.132	C21H24O11	[M-H]-	Aspalathin	Others	Others	6027-43-6	3
HJN041	451.12	451.125	289.07	452.132	C21H24O11	[M-H]-	Epicatechin glucoside	Flavonoids	Flavanols	-	1
pme1598	463.12	463.125	301.07	464.132	C22H24O11	[M-H]-	Hesperetin-5-O-glucoside	Flavonoids	Flavanones	69651-80-5	3
MWS1983	343.12	343.125	89.03	344.132	C12H24O11	[M-H]-	Maltitol	Others	Saccharides	585-88-6	3
Zajn002491	451.12	451.125	289.07	452.132	C21H24O11	[M-H]-	catechin-4-β-D-galactopyranoside*	Flavonoids	Flavanols	-	1
HX1371	361.16	361.165	189.09	360.157	C20H24O6	[M+H]+	(7S,8R)-dihydrodehydrodiconferyl alcohol	Lignans and Coumarins	Lignans	-	3
mws0474	229.14	229.144	211.13	230.152	C12H22O4	[M-H]-	Dodecanedioic aicd	Lipids	Free fatty acids	693-23-2	1
Wayn002083	326.12	326.125	164.07	327.131	C15H21NO7	[M-H]-	N-(1-Deoxy-1-fructosyl)Phenylalanine	Amino acids and derivatives	Amino acids and derivatives	-	1
MW0149657	387.14	387.144	137.06	386.137	C14H22N6O5S1	[M+H]+	Gln-Cys-His	Amino acids and derivatives	Amino acids and derivatives	-	3
pme2735	399.14	399.144	250.09	398.137	C15H22N6O5S	[M+H]+	S-(5'-Adenosyl)-L-methionine	Amino acids and derivatives	Amino acids and derivatives	29908-03-0	3
Wbsp000037	236.16	236.165	58.02	235.157	C14H21NO2	[M+H]+	1-[3-(4-methyl-6-oxocyclohex-1-en-1-yl)propyl]pyrrolidin-2-one	Others	Ketone compounds	-	2
Wafp002310	309.14	309.144	163.04	308.137	C15H20N2O5	[M+H]+	1-O-Caffeoyllysine	Alkaloids	Phenolamine	-	2
Zmdp002216	261.14	261.144	86.1	260.137	C11H20N2O5	[M+H]+	L-γ-Glutamyl-L-leucine	Amino acids and derivatives	Amino acids and derivatives	2566-39-4	1
MW0146236	346.12	346.125	214.08	345.117	C13H19N3O8	[M+H]+	Asp-Pro-Asp	Amino acids and derivatives	Amino acids and derivatives	-	3
pmp000237	579.13	579.134	283.06	578.127	C26H26O15	[M+H]+	Apigenin-6-C-(2''-glucuronyl)xyloside	Flavonoids	Flavones	-	3
Layp001601	418.13	418.134	152.07	417.127	C17H23NO11	[M+H]+	Malonyl hydroxymenisdaurin D	Alkaloids	Alkaloids	-	3
MWSHC20189	357.13	357.134	151.04	358.142	C20H22O6	[M-H]-	Epipinoresinol*	Lignans and Coumarins	Lignans	24404-50-0	1
mws1014	209.04	209.044	149.02	208.037	C10H8O5	[M+H]+	Fraxetin (7,8-Dihydroxy-6-methoxycoumarin)	Lignans and Coumarins	Coumarins	574-84-5	3
Lmbn001981	137.02	137.024	93.03	138.032	C7H6O3	[M-H]-	2,5-Dihydroxybenzaldehyde	Others	Aldehyde compounds	1194-98-5	2
pmb0532	349.05	349.054	137.05	348.047	C10H13N4O8P	[M+H]+	Inosine 5'-monophosphate	Nucleotides and derivatives	Nucleotides and derivatives	131-99-7	3
Lhcp120603	219.17	219.174	203.14	218.167	C15H22O	[M+H]+	8,12-Epoxy-eremophila-9,11(13)-diene*	Terpenoids	Sesquiterpenoids	-	3
Lafp007563	219.17	219.174	121.1	218.167	C15H22O	[M+H]+	Costal	Terpenoids	Sesquiterpenoids	-	3
MW0146033	389.21	389.214	209.15	388.207	C15H28N6O6	[M+H]+	Asp-Arg-Val	Amino acids and derivatives	Amino acids and derivatives	-	3
Lmhp112042	355.28	355.284	263.24	354.277	C21H38O4	[M+H]+	1-Linoleoylglycerol*	Lipids	Glycerol ester	2277-28-3	1
Lmhp012042	355.28	355.284	263.24	354.277	C21H38O4	[M+H]+	2-Linoleoylglycerol*	Lipids	Glycerol ester	3443-82-1	1
Lmxp006440	331.28	331.284	313.27	330.277	C19H38O4	[M+H]+	2-Palmitoylglycerol*	Lipids	Glycerol ester	23470-00-0	1
pmp001284	331.28	331.284	313.27	330.277	C19H38O4	[M+H]+	Monopalmitin*	Lipids	Glycerol ester	542-44-9	1
Zasn010433	307.26	307.264	307.26	308.272	C20H36O2	[M-H]-	Linolelaidic acid ethyl ester*	Lipids	Free fatty acids	6114-21-2	1
mws1489	283.26	283.264	283.26	284.272	C18H36O2	[M-H]-	Stearic Acid	Lipids	Free fatty acids	57-11-4	2
MW0103708	606.07	606.074	384.98	607.082	C17H27N3O17P2	[M-H]-	Uridine-5'-diphospho-N-acetylgalactosamine	Nucleotides and derivatives	Nucleotides and derivatives	-	3
Lmhp008744	677.37	677.374	261.22	676.367	C33H56O14	[M+H]+	1-α-Linolenoyl-glycerol-2,3-di-O-glucoside	Lipids	Glycerol ester	-	2
Lmhp008513	677.37	677.374	261.22	676.367	C33H56O14	[M+H]+	2-α-Linolenoyl-glycerol-1,3-di-O-glucoside	Lipids	Glycerol ester	-	2
Qayp008402	701.37	701.374	539.32	700.367	C35H56O14	[M+H]+	Sileneoside H	Steroids	Steroidal saponins	-	3
Smnp001863	449.14	449.144	287.09	448.137	C22H24O10	[M+H]+	8-O-methyl-7-hydroxyaloin	Quinones	Anthraquinone	-	2
mws1565	389.14	389.144	209.08	388.137	C17H24O10	[M+H]+	Geniposide	Terpenoids	Monoterpenoids	24512-63-8	3
Ladp004214	461.14	461.144	315.09	460.137	C23H24O10	[M+H]+	Kumatakenin rhamnoside	Flavonoids	Flavonols	-	2
Hmhp002580	413.14	413.144	136.07	412.137	C19H24O10	[M+H]+	Methylpicraquassioside A	Lignans and Coumarins	Coumarins	-	3
Hmmp003004	389.14	389.144	149.06	388.137	C17H24O10	[M+H]+	Vogeloside	Terpenoids	Monoterpenoids	60077-47-6	3
Hajp003546	437.14	437.144	139.04	436.137	C21H24O10	[M+H]+	catechin-3-O-α-L-rhamnopyranoside	Flavonoids	Flavanols	103630-03-1	1
Lmbn000198	133.01	133.014	71.01	134.022	C4H6O5	[M-H]-	3-Dehydro-L-Threonic Acid	Others	Saccharides	-	1
MWS1709	133.01	133.014	71.01	134.022	C4H6O5	[M-H]-	D-Malic acid*	Organic acids	Organic acids	636-61-3	1
mws0275	133.01	133.014	71.01	134.022	C4H6O5	[M-H]-	L-Malic acid*	Organic acids	Organic acids	97-67-6	1
pme2380	145.01	145.014	101.02	146.022	C5H6O5	[M-H]-	α-Ketoglutaric acid	Organic acids	Organic acids	328-50-7	3
Lmqp003432	227.16	227.164	121.1	226.157	C13H22O3	[M+H]+	6,9-Dihydroxy-7-megastigmen-3-one	Terpenoids	Sesquiterpenoids	-	3
Cmrn002205	329.12	329.124	209.07	330.132	C15H22O8	[M-H]-	Bartsioside	Terpenoids	Monoterpenoids	62133-72-6	3
mws0906	341.12	341.124	179.07	342.132	C16H22O8	[M-H]-	Coniferin	Others	Alcohol compounds	531-29-3	3
Wasn003258	293.12	293.124	131.07	294.132	C12H22O8	[M-H]-	Glucosyl 2-Hydroxy-4-Methylpentanoic Acid	Organic acids	Organic acids	-	1
MW0012919	482.32	482.324	341.31	481.317	C23H48NO7P	[M+H]+	1-Octadecanoyl-sn-glycero-3-phosphoethanolamine	Lipids	LPE	69747-55-3	3
Lmhp009129	482.32	482.324	184.07	481.317	C23H48NO7P	[M+H]+	LysoPC 15:0(2n isomer)*	Lipids	LPC	-	1
pmb2319	482.32	482.324	184.07	481.317	C23H48NO7P	[M+H]+	LysoPC 15:0*	Lipids	LPC	108273-89-8	1
Lmhp008833	494.32	494.324	184.07	493.317	C24H48NO7P	[M+H]+	LysoPC 16:1(2n isomer)*	Lipids	LPC	-	1
pmp001270	494.32	494.324	184.07	493.317	C24H48NO7P	[M+H]+	LysoPC 16:1*	Lipids	LPC	76790-27-7	1
Lmhp008718	506.32	506.324	184.07	505.317	C25H48NO7P	[M+H]+	LysoPC 17:2	Lipids	LPC	-	1
Lmhp010757	506.32	506.324	365.31	505.317	C25H48NO7P	[M+H]+	LysoPE 20:2	Lipids	LPE	-	2
Lmhp010514	506.32	506.324	365.31	505.317	C25H48NO7P	[M+H]+	LysoPE 20:2(2n isomer)	Lipids	LPE	-	1
pmb0854	518.32	518.324	184.07	517.317	C26H48NO7P	[M+H]+	LysoPC 18:3	Lipids	LPC	-	2
pmb0865	518.32	518.324	184.07	517.317	C26H48NO7P	[M+H]+	LysoPC 18:3(2n isomer)	Lipids	LPC	-	1
Lmhp008742	542.32	542.324	184.07	541.317	C28H48NO7P	[M+H]+	LysoPC 20:5	Lipids	LPC	162440-04-2	1
Lcsn000626	261	261.004	181.05	262.011	C12H6O7	[M-H]-	Rubusin B	Others	Others	-	3
HX1366	147.04	147.044	91.05	146.037	C9H6O2	[M+H]+	coumarin	Lignans and Coumarins	Coumarins	-	2
Walp007182	274.27	274.274	88.08	273.267	C16H35NO2	[M+H]+	2-Aminohexadecane-1,15-diol	Lipids	Sphingolipids	-	2
Walp007043	274.27	274.274	88.08	273.267	C16H35NO2	[M+H]+	2-Aminohexadecane-1,4-diol	Lipids	Sphingolipids	-	1
pmp001264	274.27	274.274	256.27	273.267	C16H35NO2	[M+H]+	Hexadecylsphingosine	Lipids	Sphingolipids	-	1
Lssp210384	577.13	577.134	287.06	576.127	C30H24O12	[M+H]+	2α,3α-Epoxy-5,7,3',4'-tetrahydroxyflavan-(4β→8)-epicatechin	Tannins	Proanthocyanidins	-	2
Zbsp004650	493.13	493.134	331.08	492.127	C23H24O12	[M+H]+	Tricin-5-O-Glucoside	Flavonoids	Flavones	32769-00-9	2
Wbwp010459	343.15	343.154	163.07	342.147	C20H22O5	[M+H]+	5-[(2r,3s,4s,5s)-5-(2h-1,3-benzodioxol-5-yl)-3,4-dimethyloxolan-2-yl]-2-methoxyphenol*	Lignans and Coumarins	Lignans	-	1
Qmzp101808	343.15	343.154	163.07	342.147	C20H22O5	[M+H]+	Avicennol*	Lignans and Coumarins	Coumarins	-	1
Lazn006152	343.15	343.154	105.03	342.147	C20H22O5	[M+H]+	Isoshonanin	Lignans and Coumarins	Lignans	-	3
Lhfp112926	343.15	343.154	163.08	342.147	C20H22O5	[M+H]+	Myricatomentogenin	Others	Others	-	3
Latp009543	343.15	343.154	163.07	342.146	C20H22O5	[M+H]+	Virgaurenolide A	Terpenoids	Sesquiterpenoids	-	3
Zjtp092407	319.15	319.154	165.09	318.147	C18H22O5	[M+H]+	iso-4-hydroxy-3,5,3',5'-tetramethoxybibenzyl	Others	Stilbene	-	2
Zmsp000237	296.13	296.134	134.08	295.127	C11H21NO8	[M+H]+	1,4-Dideoxy-1,4-imino-(2-O-β-D-glucosyl)-D-arabinitol	Alkaloids	Pyrrole alkaloids	-	2
Layp000971	332.13	332.134	152.07	331.127	C14H21NO8	[M+H]+	Hydroxymenisdaurin D	Alkaloids	Alkaloids	-	3
Lazn004429	581.22	581.224	329.14	582.231	C28H38O13	[M-H]-	(2S,3R,4S,6S)-2-[4-[(1R,2R)-1,3-Dihydroxy-2-[4-[(E)-3-hydroxyprop-1-enyl]-2,6-dimethoxyphenoxy]propyl]-2,6-dimethoxyphenoxy]-6-(hydroxymethyl)oxane-3,4-diol	Lignans and Coumarins	Lignans	-	3
Lhyp112511	581.22	581.224	329.14	582.231	C28H38O13	[M-H]-	Rumphioside B	Terpenoids	Ditepenoids	-	3
Yarn004381	581.22	581.224	329.14	582.231	C28H38O13	[M-H]-	Tortoside B	Lignans and Coumarins	Lignans	-	3
MW0156492	389.15	389.154	209.12	388.147	C14H16D4N6O5S	[M+H]+	S-Adenosylhomocysteine-d4	Nucleotides and derivatives	Nucleotides and derivatives	-	3
Wcjp001256	268.1	268.104	136.06	267.097	C10H13N5O4	[M+H]+	9-Alpha-Ribofuranosyladenine*	Nucleotides and derivatives	Nucleotides and derivatives	-	1
pme0230	268.1	268.104	136.06	267.097	C10H13N5O4	[M+H]+	Adenosine*	Nucleotides and derivatives	Nucleotides and derivatives	58-61-7	1
Wasn002933	373.11	373.114	211.06	374.121	C16H22O10	[M-H]-	1-O-(3,4,5-Trimethoxybenzoyl)-B-D-Glucopyranoside	Phenolic acids	Phenolic acids	-	2
HJN003	385.11	385.114	223.06	386.121	C17H22O10	[M-H]-	1-O-Sinapoyl-β-D-glucose	Phenolic acids	Phenolic acids	-	2
Wabn003563	385.11	385.114	179.07	386.121	C17H22O10	[M-H]-	3'-O-Beta-D-Glucopyranosyl plumbagic acid	Phenolic acids	Phenolic acids	-	2
Zmhn002227	385.11	385.114	223.06	386.121	C17H22O10	[M-H]-	4-O-Glucosyl-sinapate	Phenolic acids	Phenolic acids	-	1
Labn004865	433.11	433.114	271.06	434.121	C21H22O10	[M-H]-	Hydroxy isoliquiritigenin glucoside*	Flavonoids	Chalcones	-	2
HJN090	433.11	433.114	271.06	434.121	C21H22O10	[M-H]-	Isocoreopsin*	Flavonoids	Flavanones	-	3
pme1611	433.11	433.114	313.07	434.121	C21H22O10	[M-H]-	Isohemiphloin	Flavonoids	Flavanones	3682-02-8	3
mws1179	433.11	433.114	271.07	434.121	C21H22O10	[M-H]-	Naringenin-7-O-glucoside (Prunin)*	Flavonoids	Flavanones	529-55-5	2
Lmqn000351	325.11	325.114	59.01	326.121	C12H22O10	[M-H]-	Rutinose	Others	Saccharides	90-74-4	3
Cmxp004324	537.12	537.124	289.07	536.117	C24H24O14	[M+H]+	Okanin-4'-O-(6''-O-malonyl)glucoside	Flavonoids	Chalcones	-	2
MW0107803	219.13	219.134	84.04	218.127	C9H18N2O4	[M+H]+	Leu-Ser	Amino acids and derivatives	Amino acids and derivatives	6209-12-7	3
MW0159298	219.13	219.134	155.12	218.127	C9H18N2O4	[M+H]+	Val-Thr	Amino acids and derivatives	Amino acids and derivatives	72636-02-3	3
MWSmce190	148.093	148.097	74.0223	147.089	C6H13NO3	[M+H]+	4-Hydroxy-L-Isoleucine	Amino acids and derivatives	Amino acids and derivatives	781658-23-9	3
Ymjm000084	443.24	443.244	359.15	444.251	C26H36O6	[M-H]-	15-O-Methyl-18-oxoneovibsanin F	Terpenoids	Ditepenoids	-	3
Sazp005659	387.14	387.144	191.07	386.137	C21H22O7	[M+H]+	Comazaphilone D	Others	Others	-	3
MWSmce284	155.066	155.07	95.0471	154.063	C8H10O3	[M+H]+	3,4-Dimethoxyphenol	Phenolic acids	Phenolic acids	2033-89-8	3
Wbtn004861	465.1	465.104	285.04	466.111	C21H22O12	[M-H]-	1,8-dihydroxy-2,6-dimethoxy-5-{[(2s,3r,4s,5s,6r)-3,4,5-trihydroxy-6-(hydroxymethyl)oxan-2-yl]oxy}xanthen-9-one	Flavonoids	Other Flavonoids	-	2
Wasn004683	465.1	465.104	303.05	466.111	C21H22O12	[M-H]-	Protocatechuic acid 1-O-(Glucosylvanilloyl)	Phenolic acids	Phenolic acids	-	2
Zbxn003562	465.1	465.104	303.05	466.111	C21H22O12	[M-H]-	Taxifolin-2-O-glucoside	Flavonoids	Flavanonols	-	3
Walp012785	337.27	337.274	263.24	336.266	C21H36O3	[M+H]+	(Oxiran-2-yl)methyl octadeca-9,12-dienoate*	Lipids	Glycerol ester	856386-19-1	1
Wcdp009528	313.27	313.274	57.07	312.266	C19H36O3	[M+H]+	2-oxononadecanoic acid	Lipids	Free fatty acids	-	2
Walp013004	337.27	337.274	263.24	336.266	C21H36O3	[M+H]+	Glycidyl Linoleate*	Lipids	Glycerol ester	24305-63-3	1
Zbnn005416	491.116	491.12	287.055	492.127	C23H24O12	[M-H]-	Eriodictyol-7-O-(6''-acetyl)glucoside	Flavonoids	Flavanones	-	3
Lmxp000429	198.12	198.124	95.06	197.116	C9H15N3O2	[M+H]+	Hercynine	Alkaloids	Alkaloids	534-30-5	2
mws0376	115	115.004	71.01	116.011	C4H4O4	[M-H]-	Fumaric acid	Organic acids	Organic acids	110-17-8	1
ML10172161	103	103.004	59.01	104.011	C3H4O4	[M-H]-	Hydroxypyruvic acid*	Organic acids	Organic acids	1113-60-6	1
Yalp006043	659.36	659.364	335.26	658.356	C33H54O13	[M+H]+	2-((3,16-dihydroxy-17-(1-hydroxyethyl)-10,13-dimethyl-2,3,4,5,8,9,10,11,12,13,14,15,16,17-tetradecahydro-1H-cyclopenta[a]phenanthren-2-yl)oxy)-6-(((3,4,5-trihydroxy-6-methyltetrahydro-2H-pyran-2-yl)oxy)methyl)tetrahydro-2H-pyran-3,4,5-triol	Terpenoids	Triterpene	-	3
Lskp211422	659.36	659.364	335.26	658.356	C33H54O13	[M+H]+	Intergristerone A-22-O-galactoside (Sileneoside C)*	Steroids	Steroidal saponins	83207-65-2	3
MWSHY0079	419.13	419.134	257.08	418.126	C21H22O9	[M+H]+	Liquiritigenin-4'-O-Glucoside (Liquiritin)	Flavonoids	Flavanones	551-15-5	3
pma6218	419.13	419.134	383.1	418.126	C21H22O9	[M+H]+	O-MethylNaringenin-8-C-arabinoside	Flavonoids	Flavanones	-	3
mws1526	359.13	359.134	197.08	358.126	C16H22O9	[M+H]+	Sweroside	Terpenoids	Monoterpenoids	14215-86-2	3
Wbmp003643	741.22	741.224	433.12	740.216	C33H40O19	[M+H]+	Cimicifugic acid E-glucose-rhamnose	Phenolic acids	Phenolic acids	-	1
mws1035	741.22	741.224	433.11	740.216	C33H40O19	[M+H]+	Kaempferol-3-O-robinoside-7-O-rhamnoside (Robinin)*	Flavonoids	Flavonols	301-19-9	1
Zmgp004297	281.15	281.154	107.05	280.146	C19H20O2	[M+H]+	1-phenyl-7-(4-hydroxyphenyl)-4-ene-3-heptanone	Others	Ketone compounds	-	2
Sajp008758	233.15	233.154	187.15	232.146	C15H20O2	[M+H]+	Pterosin O	Terpenoids	Sesquiterpenoids	54854-89-6	3
Wasn006585	447.22	447.224	315.18	448.231	C21H36O10	[M-H]-	Geranyl 3-O-xylopyranosyl-glucopyranoside	Terpenoids	Monoterpenoids	-	3
Waln006120	423.22	423.224	291.18	424.231	C19H36O10	[M-H]-	Octyl 6-O-Alpha-L-Arabinopyranosyl-Beta-D-Glucopyranoside	Others	Alcohol compounds	168288-07-1	1
mws1060	267.07	267.074	135.03	268.081	C10H12N4O5	[M-H]-	9-(Arabinosyl)hypoxanthine	Nucleotides and derivatives	Nucleotides and derivatives	7013-16-3	3
Wcdp010864	256.26	256.264	88.08	255.256	C16H33NO	[M+H]+	Hexadecanamide	Alkaloids	Alkaloids	629-54-9	1
Zahp012577	280.26	280.264	81.07	279.256	C18H33NO	[M+H]+	Octadecadienamide	Alkaloids	Alkaloids	-	1
MWS3020	145.13	145.133	86.1	144.126	C7H16N2O	[M+H]+	N-Acetylcadaverine	Alkaloids	Alkaloids	32343-73-0	3
Lmbn009444	297.24	297.243	183.14	298.251	C18H34O3	[M-H]-	12-Hydroxyoctadec-9-Enoic Acid; Ricinoleic acid	Lipids	Free fatty acids	141-22-0	3
Lmsp004301	451.12	451.123	289.07	450.116	C21H22O11	[M+H]+	3',5,5',7-Tetrahydroxyflavanone-7-O-glucoside*	Flavonoids	Flavanones	-	1
Lmjp003655	463.12	463.123	301.08	462.116	C22H22O11	[M+H]+	6-C-MethylKaempferol-3-glucoside*	Flavonoids	Flavonols	-	3
pmp000581	475.12	475.123	271.06	474.116	C23H22O11	[M+H]+	Apigenin-7-O-(6''-acetyl)glucoside	Flavonoids	Flavones	72741-92-5	3
Lmlp005236	451.12	451.123	289.08	450.116	C21H22O11	[M+H]+	Dihydrokaempferol-3-O-glucoside*	Flavonoids	Flavanonols	31049-08-8	1
Hmmp004965	463.12	463.123	301.07	462.116	C22H22O11	[M+H]+	Diosmetin-7-O-glucoside*	Flavonoids	Flavones	20126-59-4	3
Zbnp004170	451.12	451.123	289.07	450.116	C21H22O11	[M+H]+	Eriodictyol-3'-O-glucoside*	Flavonoids	Flavanones	-	1
MWS20145	451.12	451.123	289.07	450.116	C21H22O11	[M+H]+	Eriodictyol-7-O-glucoside*	Flavonoids	Flavanones	38965-51-4	1
Cmxp003492	451.12	451.123	137.02	450.116	C21H22O11	[M+H]+	Flavanomarein	Flavonoids	Flavanones	577-38-8	3
Lmqp006281	475.12	475.123	287.06	474.116	C23H22O11	[M+H]+	Kaempferol-3-O-(4''-O-acetyl)rhamnoside	Flavonoids	Flavonols	-	3
Cmxp003975	451.12	451.123	289.07	450.116	C21H22O11	[M+H]+	Okanin-4'-O-glucoside(Marein)*	Flavonoids	Chalcones	535-96-6	1
Cmyp002064	463.12	463.123	301.08	462.116	C22H22O11	[M+H]+	Yuanhuanin	Flavonoids	Flavones	83133-14-6	3
Zmxn110201	331.1	331.103	108.02	332.111	C14H20O9	[M-H]-	2,6-Dimethoxy-4-hydroxyphenol-1-O-ß-D-glucopyranoside	Others	Others	-	1
Lakn003294	343.1	343.103	181.05	344.111	C15H20O9	[M-H]-	2-β-D-Glucopyranosyloxy-5-hydroxyphenylacetic acidmethylester*	Phenolic acids	Phenolic acids	-	1
Zmhn002334	355.1	355.103	193.05	356.111	C16H20O9	[M-H]-	6-O-Feruloyl-β-D-glucose	Phenolic acids	Phenolic acids	137887-25-3	2
pmn001416	451.1	451.103	341.06	452.111	C24H20O9	[M-H]-	Catechin-(7,8-bc)-4α-(3,4-dihydroxyphenyl)-dihydro-2-(3H)-one*	Flavonoids	Flavanols	-	3
pmn001415	451.1	451.103	341.06	452.111	C24H20O9	[M-H]-	Catechin-(7,8-bc)-4β-(3,4-dihydroxyphenyl)-dihydro-2-(3H)-one	Flavonoids	Flavanols	-	3
mws0179	367.1	367.103	190.9	368.111	C17H20O9	[M-H]-	Chlorogenic acid methyl ester	Phenolic acids	Phenolic acids	29708-87-0	3
Zmdn005671	415.1	415.103	253.05	416.111	C21H20O9	[M-H]-	Chrysophanol-1-O-β-D-glucoside*	Quinones	Anthraquinone	4839-60-5	2
pmn001343	415.1	415.103	253.05	416.111	C21H20O9	[M-H]-	Chrysophanol-8-O-glucoside*	Quinones	Anthraquinone	13241-28-6	2
Lmmn000774	343.1	343.103	181.05	344.111	C15H20O9	[M-H]-	Dihydrocaffeoylglucose*	Phenolic acids	Phenolic acids	-	1
Hmmn002544	355.1	355.103	193.05	356.111	C16H20O9	[M-H]-	Ferulic acid-4-O-glucoside	Phenolic acids	Phenolic acids	117405-51-3	1
Lmmn001294	331.1	331.103	153.02	332.111	C14H20O9	[M-H]-	Koaburaside	Others	Others	41653-73-0	3
Zbln001290	331.1	331.103	151.04	332.111	C14H20O9	[M-H]-	β-Hydroxy-(3,4-dihydroxyphenylethanolyl)-glucoside	Others	Alcohol compounds	-	2
Lcsn000644	643.33	643.333	481.28	644.341	C32H52O13	[M-H]-	Goshonoside F3	Terpenoids	Ditepenoids	90851-26-6	3
Lmsp002982	773.21	773.213	303.05	772.206	C33H40O21	[M+H]+	Quercetin-3-O-sophoroside-7-O-rhamnoside	Flavonoids	Flavonols	-	3
pmf0070	415.39	415.393	119.2	414.386	C29H50O	[M+H]+	Stigmast-5-en-3-ol (β-Sitosterol)	Steroids	Steroid	83-46-5	3
Wcfp003437	325.14	325.143	175.07	324.136	C20H20O4	[M+H]+	3-Prenyl-4,2',4'-Trihydroxychalcone;(licoagrochalcone A)	Flavonoids	Chalcones	202815-28-9	3
Wcgp002561	265.14	265.143	119.09	264.136	C15H20O4	[M+H]+	6-(1,2-dihydroxyethyl)-3-hydroxy-2,2,5,7-tetramethyl-3H-inden-1-one	Others	Others	-	3
Lcwp000595	265.14	265.143	119.08	264.136	C15H20O4	[M+H]+	9alpha-Hydroxy-11beta,13-Dihydrozaluzanin C	Terpenoids	Sesquiterpenoids	-	3
MWSslk081	325.14	325.143	149.03	324.136	C20H20O4	[M+H]+	Bavachin	Flavonoids	Flavanones	19879-32-4	3
Lmmp001673	302.12	302.123	140.07	301.116	C13H19NO7	[M+H]+	2-Ethyl-3-methylmaleimide-N-glucoside	Alkaloids	Alkaloids	-	2
MW0152320	398.2	398.203	236.15	397.196	C17H27N5O6	[M+H]+	Leu-Glu-His	Amino acids and derivatives	Amino acids and derivatives	-	3
pme0122	189.12	189.123	126.09	188.116	C8H16N2O3	[M+H]+	N6-Acetyl-L-lysine	Amino acids and derivatives	Amino acids and derivatives	692-04-6	3
Lmmn002260	551.21	551.213	389.17	552.221	C27H36O12	[M-H]-	5'-Methoxyisolariciresinol-9'-O-glucoside	Lignans and Coumarins	Lignans	-	2
Lmmn002828	551.21	551.213	419.17	552.221	C27H36O12	[M-H]-	Lyoniresinol-9'-O-xyloside (Lyoniside)	Lignans and Coumarins	Lignans	34425-25-7	3
pmn001477	435.09	435.093	345	436.101	C20H20O11	[M-H]-	4-C-Glucose-1,3,6-trihydroxy-7-methoxyxanthone	Flavonoids	Other Flavonoids	-	2
Zmhn001905	447.09	447.093	285.04	448.101	C21H20O11	[M-H]-	HydroxyAloe-emodin-8-O-glucoside	Quinones	Anthraquinone	-	1
mws0913	447.09	447.093	285.04	448.101	C21H20O11	[M-H]-	Kaempferol-3-O-galactoside (Trifolin)	Flavonoids	Flavonols	23627-87-4	3
mws0089	447.09	447.093	285.04	448.101	C21H20O11	[M-H]-	Kaempferol-7-O-glucoside	Flavonoids	Flavonols	16290-07-6	3
mws1608	447.09	447.093	357.06	448.101	C21H20O11	[M-H]-	Luteolin-6-C-glucoside (Isoorientin)	Flavonoids	Flavones	4261-42-1	1
Yxxp005044	357.13	357.133	137.06	356.126	C20H20O6	[M+H]+	Balanophonin	Lignans and Coumarins	Lignans	118916-57-7	1
Lssp210123	357.13	357.133	137.06	356.126	C20H20O6	[M+H]+	α-Conidendrin	Others	Others	-	2
Lmqp000873	101.02	101.023	55.02	100.016	C4H4O3	[M+H]+	Succinic anhydride	Organic acids	Organic acids	108-30-5	3
Lmmn004951	329.23	329.233	171.1	330.241	C18H34O5	[M-H]-	2-Hydroxy-4-methyl-3-undecanoyloxypentanoic acid methyl ester*	Lipids	Free fatty acids	-	2
pmn001694	329.23	329.233	229.15	330.241	C18H34O5	[M-H]-	9,10,13-Trihydroxy-11-Octadecenoic Acid	Lipids	Free fatty acids	29907-57-1	1
Lmbn003970	329.23	329.233	211.14	330.241	C18H34O5	[M-H]-	9,12,13-TriHOME; 9(S),12(S),13(S)-Trihydroxy-10(E)-octadecenoic acid	Lipids	Free fatty acids	97134-11-7	2
Lmgn007652	329.23	329.233	211.13	330.241	C18H34O5	[M-H]-	Tianshic acid	Lipids	Free fatty acids	-	2
pmp000194	519.11	519.113	271.06	518.106	C24H22O13	[M+H]+	6''-O-Malonylgenistin	Flavonoids	Isoflavones	51011-05-3	2
pmp000585	519.11	519.113	271.06	518.106	C24H22O13	[M+H]+	Apigenin-7-O-(6''-malonyl)glucoside	Flavonoids	Flavones	86546-87-4	1
pmp000401	727.22	727.223	309.1	726.216	C36H38O16	[M+H]+	Licorice glycoside C2	Flavonoids	Flavanones	202657-55-4	3
pmb0801	346.11	346.113	184.06	345.106	C14H19NO9	[M+H]+	4-Pyridoxic acid-O-glucoside	Others	Vitamin	-	1
Lmln007483	329.23	329.233	171.101	330.241	C18H34O5	[M-H]-	6,9,10-Trihydroxyoctadec-7-enoic acid; Sanleng acid*	Lipids	Free fatty acids	-	2
pme2617	166.05	166.053	102.06	165.046	C5H11NO3S	[M+H]+	L-Methionine Sulfoxide	Amino acids and derivatives	Amino acids and derivatives	3226-65-1	3
pmf0073	399.36	399.363	235	400.37	C28H48O	[M-H]-	Ergost-5-en-3-ol (Campesterol)	Steroids	Steroid	474-62-4	3
Zmmp002019	160.13	160.133	72.08	159.126	C8H17NO2	[M+H]+	N-ethyl-leucine	Amino acids and derivatives	Amino acids and derivatives	-	1
mws0629	281.11	281.113	166.09	280.106	C13H16N2O5	[M+H]+	L-Aspartyl-L-Phenylalanine	Amino acids and derivatives	Amino acids and derivatives	13433-09-5	2
pmb1912	474.17	474.173	327.12	473.166	C20H23N7O7	[M+H]+	10-Formyltetrahydrofolic Acid	Alkaloids	Alkaloids	2800-34-2	1
pmb2591	245.09	245.093	203.08	246.1	C13H14N2O3	[M-H]-	N-Acetyl-L-Tryptophan	Amino acids and derivatives	Amino acids and derivatives	1218-34-4	1
pmp000100	867.21	867.213	715.2	866.206	C45H38O18	[M+H]+	Arecatannin B1	Tannins	Proanthocyanidins	79763-28-3	3
MWSmce118	127.047	127.05	81.044	126.043	C5H6N2O2	[M+H]+	Imidazole-4-Acetic Acid*	Alkaloids	Alkaloids	645-65-8	3
pmn001700	455.35	455.353	455.35	456.36	C30H48O3	[M-H]-	24,30-Dihydroxy-12(13)-ene-lupeol*	Terpenoids	Triterpene	-	1
Lmdn006811	455.35	455.353	455.35	456.36	C30H48O3	[M-H]-	3,24-Dihydroxyolean-12-en-22-one (Soyasapogenol E)*	Terpenoids	Triterpene	6750-59-0	1
Lmmn009170	455.35	455.353	455.35	456.36	C30H48O3	[M-H]-	3-Hydroxy-9,19-cyclolanost-24-en-26-oic acid (Mangiferolic acid)*	Terpenoids	Triterpene	4184-34-3	1
Lmmn008971	455.35	455.353	455.35	456.36	C30H48O3	[M-H]-	3-Hydroxycycloarta-24-ene-26-oic acid (Isomangiferolic acid)*	Terpenoids	Triterpene	13878-92-7	1
MWSHC20176	455.35	455.353	455.35	456.36	C30H48O3	[M-H]-	3-Hydroxylup-20(29)-en-28-oic acid (Betulinic acid)*	Terpenoids	Triterpene	472-15-1	1
Wcop005984	191.14	191.143	133.1	190.136	C13H18O	[M+H]+	2,5,6,7-tetramethyl-2,3-dihydro-1H-inden-1-ol	Terpenoids	Sesquiterpenoids	-	3
mws0018	203.22	203.223	84.08	202.216	C10H26N4	[M+H]+	Spermine	Alkaloids	Alkaloids	71-44-3	3
mws1488	255.23	255.233	237.22	256.24	C16H32O2	[M-H]-	Palmitic acid	Lipids	Free fatty acids	57-10-3	2
pme2566	217.08	217.083	199.07	218.09	C8H14N2O5	[M-H]-	5-L-Glutamyl-L-Alanine	Amino acids and derivatives	Amino acids and derivatives	5875-41-2	3
MWSmce549	303.25	303.253	57.07	302.246	C17H34O4	[M+H]+	1-Monomyristin	Lipids	Glycerol ester	589-68-4	1
MWS2673	339.25	339.253	121.1	338.246	C20H34O4	[M+H]+	5,6-DiHETrE[(±)5,6-dihydroxy-8Z,11Z,14Z-eicosatrienoic acid]	Lipids	Free fatty acids	213382-49-1	2
Wcsn010915	303.23	303.233	59.01	304.24	C20H32O2	[M-H]-	(3E,5E,8Z,11Z)-10,13,15-trimethylheptadeca-3,5,8,11-tetraenoic acid	Others	Others	-	3
Wcsn011122	279.23	279.233	279.24	280.24	C18H32O2	[M-H]-	(5Z,10E,14S)-14-hydroxy-2,6,10-trimethylpentadeca-5,10-dien-4-one	Others	Others	-	3
mws0369	303.23	303.233	259.24	304.24	C20H32O2	[M-H]-	Arachidonic Acid	Lipids	Free fatty acids	506-32-1	1
Wcsn011332	279.23	279.233	261.23	280.24	C18H32O2	[M-H]-	Ethyl (10Z,13Z)-hexadeca-10,13-dienoate	Others	Others	-	1
pmn001648	863.18	863.183	411.07	864.19	C45H36O18	[M-H]-	Cinnamtannin D1	Tannins	Tannin	97233-06-2	3
mws0072	433.11	433.113	271.06	432.106	C21H20O10	[M+H]+	Apigenin-5-O-glucoside	Flavonoids	Flavones	28757-27-9	3
MWSHY0189	433.11	433.113	271.07	432.106	C21H20O10	[M+H]+	Apigenin-7-O-glucoside(Cosmosiin)*	Flavonoids	Flavones	578-74-5	3
Zmcp001750	385.11	385.113	223.06	384.106	C17H20O10	[M+H]+	Eleutheroside B1	Lignans and Coumarins	Coumarins	16845-16-2	2
Lmgp004731	433.11	433.113	271.06	432.106	C21H20O10	[M+H]+	Genistein-7-O-galactoside*	Flavonoids	Isoflavones	-	3
pmp000413	433.11	433.113	283.06	432.106	C21H20O10	[M+H]+	Genistein-8-C-glucoside	Flavonoids	Isoflavones	66026-80-0	2
MWSslk002	433.11	433.113	271.06	432.106	C21H20O10	[M+H]+	Sophoricoside*	Flavonoids	Isoflavones	152-95-4	3
Smpn009230	487.34	487.343	487.34	488.35	C30H48O5	[M-H]-	2,3,23-Trihydroxyolean-12-en-28-oic acid*	Terpenoids	Triterpene	-	2
Wbmn009702	487.34	487.343	487.34	488.35	C30H48O5	[M-H]-	2,3,23-Trihydroxyurs-12-en-28-oic acid*	Terpenoids	Triterpene	-	2
pmb3068	337.09	337.093	163.04	338.1	C16H18O8	[M-H]-	1-O-p-Coumaroylquinic acid*	Phenolic acids	Phenolic acids	-	1
Zbfn003303	337.09	337.093	163.04	338.1	C16H18O8	[M-H]-	3-(Hydroxycinnamoyl)-quinic acid*	Phenolic acids	Phenolic acids	-	1
pmn001421	337.09	337.093	191.06	338.1	C16H18O8	[M-H]-	3-O-p-Coumaroylquinic acid*	Phenolic acids	Phenolic acids	87099-71-6	3
Jmwn002494	325.09	325.093	119.05	326.1	C15H18O8	[M-H]-	3-[4-(β-D-glucopyranoside)-phenylacrylic]-acid	Phenolic acids	Phenolic acids	-	1
Zmhn000892	301.09	301.093	139.05	302.1	C13H18O8	[M-H]-	4-O-Glucosyl-3,4-dihydroxybenzyl alcohol	Others	Others	-	1
pmb3074	337.09	337.093	191.06	338.1	C16H18O8	[M-H]-	5-O-p-Coumaroylquinic acid	Phenolic acids	Phenolic acids	1899-30-5	1
Wcfn003424	337.09	337.093	191.06	338.1	C16H18O8	[M-H]-	Coumaroyl Quinic Acid	Others	Others	-	3
Lmyn002403	313.09	313.093	101.02	314.1	C14H18O8	[M-H]-	Mandelic acid-β-glucoside	Phenolic acids	Phenolic acids	-	3
Hmhn003067	325.09	325.093	119.05	326.1	C15H18O8	[M-H]-	Phenylpropionic acid-O-β-D-glucopyranoside	Phenolic acids	Phenolic acids	-	2
Zmhn002301	325.09	325.093	163.04	326.1	C15H18O8	[M-H]-	p-Coumaric acid-4-O-glucoside*	Phenolic acids	Phenolic acids	117405-48-8	1
Walp009429	374.36	374.363	312.33	373.356	C22H47NO3	[M+H]+	2-AminodocoSane-1,5,21-triol	Lipids	Sphingolipids	-	2
Zblp001009	272.11	272.113	110.06	271.106	C12H17NO6	[M+H]+	3-pyridine-methanol-O-β-D-glucopyranosyl	Alkaloids	Pyridine alkaloids	-	2
Cmyn001328	339.069	339.072	177.018	340.079	C15H16O9	[M-H]-	Daphnin*	Lignans and Coumarins	Coumarins	486-55-5	3
Hmyn007168	483.27	483.273	255.23	484.28	C22H45O9P	[M-H]-	LysoPG 16:0	Lipids	Glycerol ester	-	3
Zbqn002049	236.09	236.093	164.07	237.1	C12H15NO4	[M-H]-	(2-carboxyethyl)-L-phenylalanine	Amino acids and derivatives	Amino acids and derivatives	-	3
Zbqn002320	236.09	236.093	88.04	237.1	C12H15NO4	[M-H]-	(4-(2-oxopropoxy)phenyl)-L-alanine	Amino acids and derivatives	Amino acids and derivatives	-	3
ML10180524	244.09	244.093	112.05	243.085	C9H13N3O5	[M+H]+	Cytarabine	Nucleotides and derivatives	Nucleotides and derivatives	147-94-4	3
pme3732	244.09	244.093	112.05	243.085	C9H13N3O5	[M+H]+	Cytidine	Nucleotides and derivatives	Nucleotides and derivatives	65-46-3	3
Lmyn003971	521.2	521.203	359.15	522.21	C26H34O11	[M-H]-	Dihydrodehydrodiconiferyl alcohol-4-O-glucoside*	Lignans and Coumarins	Lignans	-	1
Hmln003754	521.2	521.203	359.15	522.21	C26H34O11	[M-H]-	Icariside E5*	Lignans and Coumarins	Lignans	126176-79-2	2
Lmmn002274	521.2	521.203	359.15	522.21	C26H34O11	[M-H]-	Isolariciresinol-9'-O-glucoside*	Lignans and Coumarins	Lignans	63358-12-3	1
HJN083	521.2	521.203	359.15	522.21	C26H34O11	[M-H]-	Lariciresinol-4'-O-glucoside*	Lignans and Coumarins	Lignans	143663-00-7	2
Jmzn003632	521.2	521.203	329.14	522.21	C26H34O11	[M-H]-	Manglieside D	Lignans and Coumarins	Lignans	-	3
Jmzn003343	521.2	521.203	329.14	522.21	C26H34O11	[M-H]-	Saikolignanoside A	Lignans and Coumarins	Lignans	-	3
Labn005411	521.2	521.203	341.14	522.21	C26H34O11	[M-H]-	Urolignoside	Lignans and Coumarins	Lignans	131723-83-6	2
pmb0876	454.29	454.293	313.27	453.286	C21H44NO7P	[M+H]+	LysoPE 16:0	Lipids	LPE	53862-35-4	1
pmd0160	454.29	454.293	313.27	453.286	C21H44NO7P	[M+H]+	LysoPE 16:0(2n isomer)	Lipids	LPE	-	3
pmb0881	478.29	478.293	337.27	477.286	C23H44NO7P	[M+H]+	LysoPE 18:2	Lipids	LPE	-	2
pmb0874	478.29	478.293	337.27	477.286	C23H44NO7P	[M+H]+	LysoPE 18:2(2n isomer)	Lipids	LPE	-	2
Lmhp009349	502.29	502.293	361.27	501.286	C25H44NO7P	[M+H]+	LysoPE 20:4(2n isomer)*	Lipids	LPE	-	2
Lmhp009497	502.29	502.293	361.27	501.286	C25H44NO7P	[M+H]+	LysoPE 20:4*	Lipids	LPE	-	2
pme0026	147.11	147.113	84.08	146.106	C6H14N2O2	[M+H]+	L-Lysine	Amino acids and derivatives	Amino acids and derivatives	56-87-1	2
pmn001689	311.22	311.223	223.17	312.23	C18H32O4	[M-H]-	9-Hydroxy-12-oxo-15(Z)-octadecenoic acid*	Lipids	Free fatty acids	-	3
Walp006011	246.24	246.243	88.08	245.236	C14H31NO2	[M+H]+	2-Aminotetradecane-1,4-diol	Lipids	Sphingolipids	-	1
Wcdp005264	246.24	246.243	88.08	245.236	C14H31NO2	[M+H]+	Tetradecasphinganine	Others	Others	-	1
pmp001309	465.1	465.103	303.1	464.096	C21H20O12	[M+H]+	6-Hydroxykaempferol-7-O-glucoside	Flavonoids	Flavonols	-	1
Zmhp004034	465.1	465.103	303.05	464.096	C21H20O12	[M+H]+	Gossypetin-7-O-L-rhamnopyranoside(Rhodiolgin)	Flavonoids	Flavonols	94696-39-6	2
Lmdp003286	465.1	465.103	303.06	464.096	C21H20O12	[M+H]+	Quercetin-3-O-alloside; Isohyperoside*	Flavonoids	Flavonols	35589-21-0	1
MWSHY0046	465.1	465.103	303.05	464.096	C21H20O12	[M+H]+	Quercetin-3-O-glucoside (Isoquercitrin)*	Flavonoids	Flavonols	482-35-9	1
Smgp004575	465.1	465.103	303.05	464.096	C21H20O12	[M+H]+	Quercetin-5-O-β-D-glucoside*	Flavonoids	Flavonols	-	1
Lmtn000940	345.08	345.083	139.04	346.09	C14H18O10	[M-H]-	1-O-(3,4-Dihydroxy-5-methoxy-benzoyl)-glucoside	Phenolic acids	Phenolic acids	-	1
pmn001637	417.08	417.083	285.04	418.09	C20H18O10	[M-H]-	Kaempferol-3-O-arabinoside (Juglanin)	Flavonoids	Flavonols	5041-67-8	1
Walp007192	406.35	406.353	300.29	405.345	C22H47NO5	[M+H]+	2-aminodocoSane-1,6,19,20,21-pentaol	Lipids	Sphingolipids	-	2
Walp003622	340.1	340.103	178.05	339.095	C15H17NO8	[M+H]+	6-beta-d-glucopyranosyloxyindole-3-carboxylic acid	Alkaloids	Plumerane	-	3
Labn003109	615.118	615.12	463.11	616.128	C25H28O18	[M-H]-	Galloyl xylosyl gallic acid-3-O-β-D-glucoside	Phenolic acids	Phenolic acids	-	3
Zmdp000972	136.04	136.043	91.05	135.035	C4H9NO2S	[M+H]+	S-Methyl-L-cysteine	Amino acids and derivatives	Amino acids and derivatives	1187-84-4	2
Lmbn003524	171.1	171.103	99.08	172.11	C9H16O3	[M-H]-	9-Oxononanoic acid	Lipids	Free fatty acids	2553-17-5	3
MWSmce016	138.052	138.055	78.0328	137.048	C7H7NO2	[M+H]+	Nicotinic Acid Methyl Ester(Methyl Nicotinate)	Alkaloids	Pyridine alkaloids	93-60-7	3
Saln004300	565.19	565.193	403.14	566.2	C27H34O13	[M-H]-	methyl (2S,3R,4S)-3-ethenyl-4-[2-[(E)-3-(4-hydroxy-3-methoxyphenyl)prop-2-enoyl]oxyethyl]-2-[(2S,3R,4S,5S,6R)-3,4,5-trihydroxy-6-(hydroxymethyl)oxan-2-yl]oxy-3,4-dihydro-2H-pyran-5-carboxylate	Terpenoids	Monoterpenoids	-	3
MWStz135	142.12	142.123	96.09	141.115	C8H15NO	[M+H]+	Pseudotropine	Alkaloids	Tropan alkaloids	135-97-7	3
mws0282	203.08	203.083	116.05	204.09	C11H12N2O2	[M-H]-	L-Tryptophan	Amino acids and derivatives	Amino acids and derivatives	73-22-3	1
Zbfn008434	515.32	515.323	279.23	516.33	C27H48O9	[M-H]-	1-O-Linoleoyl-3-O-galactopyranosyl-L-glycerol	Lipids	Glycerol ester	-	1
Zmhn002032	609.18	609.183	447.13	610.19	C28H34O15	[M-H]-	4-O-(6'-O-Glucosylcaffeoylglucosyl)-4-hydroxybenzyl alcohol	Phenolic acids	Phenolic acids	-	2
Lmhn002321	461.07	461.072	167.04	462.08	C21H18O12	[M-H]-	Vnilloylcaffeoyltartaric acid	Phenolic acids	Phenolic acids	-	3
MWSHY0075	437.142	437.144	275.089	436.137	C21H24O10	[M+H]+	Phloretin-2'-O-glucoside (Phlorizin)	Flavonoids	Chalcones	60-81-1	3
Lmcp000282	162.11	162.113	85.03	161.105	C7H15NO3	[M+H]+	L-Carnitine	Alkaloids	Alkaloids	541-15-1	3
MWS2442	259.02	259.022	96.97	260.03	C6H13O9P	[M-H]-	D-Fructose 6-Phosphate*	Others	Saccharides	643-13-0	1
mws1090	259.02	259.022	96.97	260.03	C6H13O9P	[M-H]-	D-Glucose-1-phosphate*	Others	Saccharides	59-56-3	1
pme0137	187.07	187.072	125.07	188.08	C7H12N2O4	[M-H]-	N-Acetyl-L-Glutamine	Amino acids and derivatives	Amino acids and derivatives	2490-97-3	3
Zbyn004323	575.102	575.104	423.091	576.11	C26H24O15	[M-H]-	2,6-di-O-galloylarbutin	Lignans and Coumarins	Coumarins	-	3
Wayn001257	292.138	292.14	130.087	293.147	C12H23NO7	[M-H]-	N-(1-Deoxy-1-fructosyl)Leucine	Amino acids and derivatives	Amino acids and derivatives	-	3
Lcyp000676	355.1	355.102	163.04	354.095	C16H18O9	[M+H]+	Methylesculin	Lignans and Coumarins	Coumarins	20186-29-2	1
mws1077	355.1	355.102	193.05	354.095	C16H18O9	[M+H]+	Scopoletin-7-O-glucoside (Scopolin)	Lignans and Coumarins	Coumarins	531-44-2	3
MWSmce675	271.08	271.082	108.02	272.09	C12H16O7	[M-H]-	Arbutin	Others	Others	497-76-7	1
MWSslk092	343.08	343.082	328.06	344.09	C18H16O7	[M-H]-	Usnic acid	Others	Ketone compounds	125-46-2	1
Ymjm000152	271.08	271.082	108.02	272.09	C12H16O7	[M-H]-	p-Hydroxypheny-β-D-allopyranoside	Others	Others	-	1
Wcop008480	181.12	181.122	135.12	180.115	C11H16O2	[M+H]+	2,5-dimethyl-2,3,3a,7a-tetrahydro-1H-indene-1,3-diol	Terpenoids	Sesquiterpenoids	-	3
Zbzp007397	181.12	181.122	135.12	180.115	C11H16O2	[M+H]+	5,6,7,7a-tetrahydro-4,4,7a-trimethyl-2(4H)-benzofuranone	Others	Others	15356-74-8	3
Cmyp007180	181.12	181.122	107.09	180.115	C11H16O2	[M+H]+	Dihydroactinidiolide	Others	Lactones	17092-92-1	3
Hmhn002787	443.19	443.192	161.04	444.2	C21H32O10	[M-H]-	(1'R,3R,5R,8'S)-Dihydrophaseic acid-O-β-D-glucoside	Phenolic acids	Phenolic acids	-	1
Yajn003045	443.19	443.192	59.01	444.2	C21H32O10	[M-H]-	Ebuloside	Terpenoids	Monoterpenoids	-	3
Yacn003968	206.08	206.082	147.04	207.089	C11H13NO3	[M-H]-	Cantleyine	Alkaloids	Alkaloids	30333-81-4	3
mws0248	243.06	243.062	110.02	244.07	C9H12N2O6	[M-H]-	Uridine	Nucleotides and derivatives	Nucleotides and derivatives	58-96-8	1
Lahp003481	583.163	583.166	289.072	582.159	C26H30O15	[M+H]+	Eriodictyol apiosyl glucoside	Flavonoids	Flavanones	-	3
Zahp011321	228.23	228.232	228.24	227.225	C14H29NO	[M+H]+	N-Isobutyl Decanamide	Alkaloids	Alkaloids	73785-31-6	2
MWSHY0100	435.09	435.092	303.06	434.085	C20H18O11	[M+H]+	Avicularin(Quercetin-3-O-α-L-arabinofuranoside)	Flavonoids	Flavonols	572-30-5	3
pmb2871	315.07	315.072	153.02	316.079	C13H16O9	[M-H]-	1-O-Gentisoyl-β-D-glucoside	Phenolic acids	Phenolic acids	23445-11-6	1
Wcdn001824	315.07	315.072	153.02	316.079	C13H16O9	[M-H]-	2,5-Dihydroxybenzoic acid-5-O-glucoside	Phenolic acids	Phenolic acids	-	1
Zasp005752	475.121	475.123	287.056	474.116	C23H22O11	[M+H]+	Kaempferol-3-(2''-acetylrhamnoside)	Flavonoids	Flavonols	-	3
zjgp122326	286.09	286.092	124.04	285.085	C12H15NO7	[M+H]+	Pyridine-4-formyl-O-β-D-glucopyranoside	Alkaloids	Pyridine alkaloids	-	1
pmn001375	535.18	535.182	373.13	536.189	C26H32O12	[M-H]-	1-Hydroxypinoresinol-1-O-Glucoside	Lignans and Coumarins	Lignans	81495-71-8	1
Hmln002100	535.18	535.182	373.13	536.189	C26H32O12	[M-H]-	Nortrachelogenin-4-O-glucoside	Lignans and Coumarins	Lignans	33464-78-7	1
Lmxn004121	535.18	535.182	373.13	536.189	C26H32O12	[M-H]-	Scrophuloside A1	Terpenoids	Terpene	240819-14-1	3
Zmbp000449	130.03	130.032	70.07	129.025	C5H7NOS	[M+H]+	Epigoitrin	Others	Others	1072-93-1	2
pmb0292	387.36	387.362	331.13	386.355	C27H46O	[M+H]+	Cholest-5-en-3-ol (Cholesterol)	Steroids	Steroid	57-88-5	3
MWSprf141	237.11	237.112	145.03	236.105	C13H16O4	[M+H]+	Isopropyl ferulate	Phenolic acids	Phenolic acids	59831-94-6	2
pmn001681	165.09	165.092	149.06	166.099	C10H14O2	[M-H]-	1-(4-Methoxyphenyl)-1-propanol	Others	Alcohol compounds	5349-60-0	3
MWSprf117	221.09	221.092	130.06	220.085	C11H12N2O3	[M+H]+	5-Hydroxy-DL-tryptophan(5-HTP)	Amino acids and derivatives	Amino acids and derivatives	56-69-9	1
Wbjp001169	221.09	221.092	130.06	220.085	C11H12N2O3	[M+H]+	o-Carboxy-5-hydroxytryptamine	Alkaloids	Alkaloids	-	2
Lajp005486	607.2	607.202	299.09	606.195	C29H34O14	[M+H]+	Afrormosin-glucosyl rhamnoside	Flavonoids	Isoflavones	-	2
Lmhn002574	431.06	431.062	137.03	432.069	C20H16O11	[M-H]-	Caffeoyl(p-Hydroxybenzoyl)tartaric acid	Phenolic acids	Phenolic acids	-	2
Sajp003519	427.194	427.196	265.144	426.189	C21H30O9	[M+H]+	Pterosin L 2'-O-Beta-D-Glucoside	Terpenoids	Sesquiterpenoids	61117-89-3	3
MWSprf135	365.341	365.342	283.263	366.35	C24H46O2	[M-H]-	15-Tetracosenoic acid	Lipids	Free fatty acids	506-37-6	3
Waln011704	580.36	580.362	281.25	581.369	C28H56NO9P	[M-H]-	1-(2,3-dihydroxypropoxy)-3-(((2-(dimethylamino)ethoxy)(hydroxy)phosphoryl)oxy)propan-2-yl (Z)-14-Octadecenoic Acid	Lipids	LPE	-	1
MEDL00392	580.36	580.362	506.32	521.348	C26H52NO7P	[M+CH3COO]-	1-(9Z-octadecenoyl)-sn-glycero-3-phosphocholine	Lipids	LPC	19420-56-5	3
WaYn011395	580.36	580.362	281.25	581.369	C28H56NO9P	[M-H]-	2-(2,3-dihydroxypropoxy)-3-(((2-(dimethylamino)ethoxy)(hydroxy)phosphoryl)oxy)propan-2-yl (Z)-14-Octadecenoic Acid	Lipids	LPE	-	1
pmp000087	269.1	269.102	177.05	268.095	C13H16O6	[M+H]+	2-Feruloyl-sn-glycerol	Phenolic acids	Phenolic acids	-	2
Cmzp002582	639.19	639.192	331.08	639.192	C29H35O16+	[M]+	Malvidin-3-O-rutinoside	Flavonoids	Anthocyanidins	-	3
Hmgp003086	639.19	639.192	331.08	638.185	C29H34O16	[M+H]+	Tricin-7-O-rutinoside*	Flavonoids	Flavones	-	2
mws0046	579.17	579.172	271.06	580.179	C27H32O14	[M-H]-	Naringenin-7-O-Neohesperidoside(Naringin)*	Flavonoids	Flavanones	10236-47-2	1
mws1066	579.17	579.172	271.06	580.179	C27H32O14	[M-H]-	Naringenin-7-O-Rutinoside(Narirutin)*	Flavonoids	Flavanones	14259-46-2	1
pme0274	132.1	132.102	69.07	131.095	C6H13NO2	[M+H]+	6-Aminocaproic acid	Organic acids	Organic acids	60-32-2	3
pmp001198	132.1	132.102	57.03	131.095	C6H13NO2	[M+H]+	6-Deoxyfagomine	Alkaloids	Piperidine alkaloids	197449-09-5	1
MWS04555g	132.1	132.102	86.1	131.095	C6H13NO2	[M+H]+	D-Allo-Isoleucine*	Amino acids and derivatives	Amino acids and derivatives	1509-35-9	1
MWS1926	132.1	132.102	86.1	131.095	C6H13NO2	[M+H]+	DL-Leucine*	Amino acids and derivatives	Amino acids and derivatives	328-39-2	1
Hmsp000364	144.1	144.102	98.09	143.095	C7H13NO2	[M+H]+	L-Cyclopentylglycine	Amino acids and derivatives	Amino acids and derivatives	2521-84-8	1
mws1587	132.1	132.102	86.1	131.095	C6H13NO2	[M+H]+	L-Norleucine*	Amino acids and derivatives	Amino acids and derivatives	327-57-1	1
Zajp000573	144.1	144.102	84.08	143.095	C7H13NO2	[M+H]+	N-(4-oxopentyl)-acetamide	Alkaloids	Alkaloids	-	1
Zbzp000519	156.1	156.102	110.07	155.095	C8H13NO2	[M+H]+	Retronecine	Alkaloids	Pyrrole alkaloids	480-85-3	2
MWSmce157	144.1	144.102	58.06	143.095	C7H13NO2	[M+H]+	Stachydrine	Alkaloids	Pyrrole alkaloids	471-87-4	1
MWSslk102	155.01	155.012	119.04	154.005	C5H3ClN4	[M+H]+	6-Chloropurine	Nucleotides and derivatives	Nucleotides and derivatives	87-42-3	3
MW0158232	389.18	389.182	209.16	388.175	C19H24N4O5	[M+H]+	Trp-Pro-Ser	Amino acids and derivatives	Amino acids and derivatives	-	3
MWS2984	153.05	153.052	136.03	152.045	C4H4N6O	[M+H]+	8-Azaguanine	Nucleotides and derivatives	Nucleotides and derivatives	134-58-7	3
pmn001649	1153.26	1153.26	1001.21	1154.27	C60H50O24	[M-H]-	Cinnamtannin A2	Tannins	Tannin	86631-38-1	2
pmn001650	1153.26	1153.26	575.11	1154.27	C60H50O24	[M-H]-	Cinnamtannin B2	Tannins	Tannin	88038-12-4	2
Lazn005469	775.28	775.282	613.23	776.289	C38H48O17	[M-H]-	Buddlenol F glucoside	Lignans and Coumarins	Lignans	-	3
pmb1650	279.23	279.232	149.13	278.225	C18H30O2	[M+H]+	Octadeca-11E,13E,15Z-trienoic acid	Lipids	Free fatty acids	25575-00-2	3
Wcdp009119	279.23	279.232	81.07	278.225	C18H30O2	[M+H]+	Octadeca-9,12,15-trienoic acid	Lipids	Free fatty acids	28290-79-1	2
pmb0889	279.23	279.232	95.09	278.225	C18H30O2	[M+H]+	Punicic acid (9Z,11E,13Z-octadecatrienoic acid)	Lipids	Free fatty acids	544-72-9	3
ZbWn008251	433.24	433.242	153	434.249	C25H38O4S	[M-H]-	4-methylbenzenesulfonic octadeca-14,17-dienoic anhydride	Others	Others	-	2
Lhmp101303	277.09	277.092	115.04	276.084	C11H16O8	[M+H]+	Ranunculinin glucoside	Others	Others	-	2
Lhqp101805	325.09	325.092	163.04	324.084	C15H16O8	[M+H]+	Skimmin (7-Hydroxycoumarin-7-O-glucoside)	Lignans and Coumarins	Coumarins	93-39-0	3
Wcgp002771	349.09	349.092	123.04	348.084	C17H16O8	[M+H]+	dryopteric acid	Others	Others	-	3
Lmxp000939	136.06	136.062	119.04	135.054	C5H5N5	[M+H]+	Zarzissine	Alkaloids	Alkaloids	160568-14-9	1
MWSslk235	181.07	181.072	59.01	182.079	C6H14O6	[M-H]-	Allitol	Others	Saccharides	488-44-8	3
mws2104	193.07	193.072	59.01	194.079	C7H14O6	[M-H]-	D-Pinitol*	Others	Saccharides	10284-63-6	2
mws0214	181.07	181.072	71.01	182.079	C6H14O6	[M-H]-	D-Sorbitol	Others	Saccharides	50-70-4	3
Wdzn000513	193.07	193.072	59.01	194.079	C7H14O6	[M-H]-	methyl alpha-D-fructofuranoside*	Others	Saccharides	-	2
pme2125	503.16	503.162	179.06	504.169	C18H32O16	[M-H]-	Raffinose*	Others	Saccharides	512-69-6	3
MWSmce498	579.169	579.171	271.07	578.164	C27H30O14	[M+H]+	Apigenin-7-O-neohesperidoside (Rhoifolin)*	Flavonoids	Flavones	17306-46-6	1
Cmmn012461	299.2	299.202	299.2	300.209	C20H28O2	[M-H]-	Dehydroabietic acid	Terpenoids	Ditepenoids	1740-19-8	3
Wccp001401	212.09	212.092	194.08	211.084	C10H13NO4	[M+H]+	4-[2-formyl-5-(hydroxymethyl)pyrrol-1-yl]butanoic acid	Alkaloids	Alkaloids	-	2
Wcsn009782	251.2	251.202	251.21	252.209	C16H28O2	[M-H]-	(E)-12-hydroxy-2,6,10-trimethyltrideca-2,5-dien-4-one	Others	Others	-	3
Lmsp003655	521.2	521.202	131.05	520.194	C26H32O11	[M+H]+	Dehydrodiconiferyl alcohol-gamma'-O-glucoside*	Lignans and Coumarins	Lignans	-	1
Lhmp121005	521.2	521.202	131.05	520.194	C26H32O11	[M+H]+	Symplocosin*	Lignans and Coumarins	Lignans	-	1
Lajp003797	1139.28	1139.28	561.14	1138.27	C60H50O23	[M+H]+	Davallin	Flavonoids	Flavanols	139390-86-6	3
Lmyn000160	237.06	237.062	87.01	238.069	C8H14O8	[M-H]-	Mucic acid Dimethyl Ester	Organic acids	Organic acids	-	1
Wbtn005483	333.06	333.062	165.02	334.069	C16H14O8	[M-H]-	1,3,6-trihydroxy-2,5,7-trimethoxyxanthen-9-one	Flavonoids	Other Flavonoids	-	2
Wcfp003211	219.1	219.102	189.09	218.094	C13H14O3	[M+H]+	1,1'-(6-hydroxy-2,3-dihydro-1H-indene-2,5-diyl)bis(ethan-1-one)	Terpenoids	Sesquiterpenoids	-	3
Walp008158	346.33	346.332	88.08	345.324	C20H43NO3	[M+H]+	2-AminoicoSane-1,5,19-triol	Lipids	Sphingolipids	-	1
pma3101	256.08	256.082	124.04	256.082	C11H14NO6+	[M]+	Nicotinate D-ribonucleoside	Others	Vitamin	17720-18-2	3
Lacn004858	535.181	535.182	373.128	536.189	C26H32O12	[M-H]-	Phellavin	Flavonoids	Flavanonols	-	3
Wcfp002357	413.14	413.142	162.04	412.134	C15H20N6O8	[M+H]+	N6-Threonylcarbamoyladenosine	Nucleotides and derivatives	Nucleotides and derivatives	24719-82-2	1
Lmhp008337	426.26	426.262	285.24	425.254	C19H40NO7P	[M+H]+	LysoPE 14:0(2n isomer)*	Lipids	LPE	-	1
pmb0864	426.26	426.262	285.24	425.254	C19H40NO7P	[M+H]+	LysoPE 14:0*	Lipids	LPE	-	1
Yaap009385	415.21	415.212	119.09	414.204	C24H30O6	[M+H]+	Myrtucommulone B	Others	Others	54247-23-3	3
Wcsn000472	503.16	503.162	113.024	504.169	C18H32O16	[M-H]-	Laminaran	Others	Saccharides	9008-22-4	3
pme3382	160.06	160.061	98.02	161.069	C6H11NO4	[M-H]-	N-Acetyl-L-threonine	Amino acids and derivatives	Amino acids and derivatives	17093-74-2	3
Walp004752	218.21	218.212	88.08	217.204	C12H27NO2	[M+H]+	2-Aminododecane-1,4-diol	Lipids	Sphingolipids	-	1
Lazn002030	481.17	481.171	271.1	482.179	C23H30O11	[M-H]-	Guaiacylglycerol-β-Guaiacyl Ether glucoside	Lignans and Coumarins	Lignans	-	1
Zmdn004764	493.17	493.171	331.12	494.179	C24H30O11	[M-H]-	Syringopicroside	Terpenoids	Monoterpenoids	29118-80-7	3
Lmhp009773	515.32	515.322	261.22	514.314	C27H46O9	[M+H]+	1-α-Linolenoyl-glycerol-3-O-glucoside*	Lipids	Glycerol ester	-	1
Lmhp009526	515.32	515.322	261.22	514.314	C27H46O9	[M+H]+	2-α-Linolenoyl-glycerol-1-O-glucoside*	Lipids	Glycerol ester	-	1
pmp001080	609.18	609.181	301.07	608.174	C28H32O15	[M+H]+	Diosmetin-7-O-Neohesperidoside (Neodiosmin)*	Flavonoids	Flavones	38665-01-9	3
MWSHY0092	597.18	597.181	289.07	596.174	C27H32O15	[M+H]+	Eriodictyol-7-O-Rutinoside (Eriocitrin)	Flavonoids	Flavanones	13463-28-0	1
pme3285	275.09	275.091	139.04	274.084	C15H14O5	[M+H]+	Afzelechin (3,5,7,4'-Tetrahydroxyflavan)	Flavonoids	Flavanols	2545-00-8	1
mws1422	275.09	275.091	107.05	274.084	C15H14O5	[M+H]+	Epiafzelechin	Flavonoids	Flavanols	24808-04-6	2
Jmwp003339	285.132	285.133	123.04	284.126	C14H20O6	[M+H]+	2-Phenylethy-1-O-β-D-glucoside	Phenolic acids	Phenolic acids	18997-54-1	3
Lmrn002746	131.07	131.071	85.07	132.079	C6H12O3	[M-H]-	2-Hydroxy-4-methylpentanoic acid	Organic acids	Organic acids	498-36-2	3
Zmdn011161	239.07	239.071	223.03	240.079	C15H12O3	[M-H]-	Chrysophanol-9-anthrone	Quinones	Anthraquinone	491-58-7	2
MWS2070	179.07	179.071	92.03	180.079	C10H12O3	[M-H]-	Propyl 4-hydroxybenzoate	Phenolic acids	Phenolic acids	94-13-3	2
MWS201412	262.138	262.14	84.0816	261.132	C10H19N3O5	[M+H]+	Lys-Asp*	Amino acids and derivatives	Amino acids and derivatives	20556-18-7	3
Lahp003599	627.191	627.192	303.087	626.185	C28H34O16	[M+H]+	Homoeriodictyol-7,4'-di-O-β-D-glucopyranoside	Flavonoids	Flavanones	-	3
Cmyp003257	387.2	387.201	225.14	386.194	C19H30O8	[M+H]+	Icariside B1	Terpenoids	Terpene	109062-00-2	3
Lscp211210	387.2	387.201	207.14	386.194	C19H30O8	[M+H]+	Neosedumoside II	Others	Others	-	3
Lmcp003612	411.2	411.201	249.15	410.194	C21H30O8	[M+H]+	Sarcaglaboside A	Terpenoids	Sesquiterpenoids	-	3
Lazn005606	745.27	745.271	583.22	746.279	C37H46O16	[M-H]-	[(2S)-2α-[3,5-Dimethoxy-4-[[(αS,βR)-α-(Hydroxymethyl)-β,4-Dihydroxy-3-Methoxyphenethyl]Oxy]Phenyl]-5-(3-Hydroxy-1-Propenyl)-7-Methoxy-2,3-Dihydrobenzofuran]-3β-Ylmethylβ-D-Glucopyranoside	Lignans and Coumarins	Lignans	-	3
Wayn004109	477.066	477.067	315.015	478.075	C21H18O13	[M-H]-	3'-O-Methylellagic acid 4-O-beta-D-glucoside	Tannins	Tannin	-	3
Zmzn000079	199	199.001	78.96	200.009	C4H9O7P	[M-H]-	D-Erythrose-4-phosphate	Others	Saccharides	585-18-2	3
MWSHY0098	307.08	307.081	139.04	306.074	C15H14O7	[M+H]+	Epigallocatechin	Flavonoids	Flavanols	970-74-1	1
mws0049	307.08	307.081	139.04	306.074	C15H14O7	[M+H]+	Gallocatechin	Flavonoids	Flavanols	970-73-0	1
Hmcp001578	641.17	641.171	479.11	640.164	C28H32O17	[M+H]+	Isorhamnetin-3,7-O-diglucoside	Flavonoids	Flavonols	6758-51-6	1
Cmhp002692	641.17	641.171	317.06	640.164	C28H32O17	[M+H]+	Madreselvin A	Flavonoids	Flavonols	188682-83-9	2
Zmsp003363	641.17	641.171	317.07	640.164	C28H32O17	[M+H]+	Rhamnetin-3-O-(4''-O-glucosyl)glucoside*	Flavonoids	Flavonols	-	1
Lmsn002815	593.15	593.151	285.04	594.159	C27H30O15	[M-H]-	Kaempferol-3-O-rutinoside(Nicotiflorin)	Flavonoids	Flavonols	17650-84-9	2
Lcsn003224	217.107	217.108	59.0149	218.115	C10H18O5	[M-H]-	3-Hydroxydecanedioic acid	Organic acids	Organic acids	73141-46-5	3
pmb3101	175.06	175.061	115.04	176.069	C7H12O5	[M-H]-	2-Isopropylmalic Acid	Organic acids	Organic acids	49601-06-1	1
Zmgn001448	175.06	175.061	115.04	176.069	C7H12O5	[M-H]-	2-Propylmalic Acid*	Organic acids	Organic acids	-	2
pme0376	271.06	271.061	151	272.068	C15H12O5	[M-H]-	Naringenin (5,7,4'-Trihydroxyflavanone)*	Flavonoids	Flavanones	480-41-1	1
MWS04559g	182.08	182.081	136.08	181.074	C9H11NO3	[M+H]+	3-Hydroxy-L-phenylalanine*	Amino acids and derivatives	Amino acids and derivatives	587-33-7	1
mws0250	182.08	182.081	136.08	181.074	C9H11NO3	[M+H]+	L-Tyrosine*	Amino acids and derivatives	Amino acids and derivatives	60-18-4	1
pmb0818	206.08	206.081	145.05	205.074	C11H11NO3	[M+H]+	Methoxyindoleacetic acid	Alkaloids	Plumerane	3471-31-6	3
MWStz070	182.08	182.081	91.05	181.074	C9H11NO3	[M+H]+	N-(2-Hydroxy-4-methoxyphenyl)acetamide	Alkaloids	Alkaloids	58469-06-0	1
MWSslk171	407.134	407.135	227.073	408.142	C20H24O9	[M-H]-	Nodakenin	Lignans and Coumarins	Coumarins	495-31-8	3
Zbfn002396	343.102	343.103	163.04	344.111	C15H20O9	[M-H]-	6-O-Dihydrocaffeoylglucose	Phenolic acids	Phenolic acids	-	3
Lmhn002379	633.072	633.073	301	634.081	C27H22O18	[M-H]-	Strictinin*	Tannins	Tannin	517-46-4	3
Wbmn004986	581.223	581.224	401.159	582.231	C28H38O13	[M-H]-	Lyoniresinol-3α-O-glucoside	Lignans and Coumarins	Lignans	-	3
Wacn005438	477.269	477.271	161.045	418.257	C21H38O8	[M+CH3COOH-H]-	Hydroxypentadecenoic acid glucoside	Lipids	Free fatty acids	-	3
Wafn002902	497.223	497.224	305.161	438.21	C19H34O11	[M+CH3COOH-H]-	Octanoyl arabinosylglucoside	Others	Saccharides	-	3
mws0126	524.37	524.371	184.07	523.364	C26H54NO7P	[M+H]+	LysoPC 18:0	Lipids	LPC	19420-57-6	2
pmd0136	524.37	524.371	184.07	523.364	C26H54NO7P	[M+H]+	LysoPC 18:0(2n isomer)	Lipids	LPC	-	2
pmd0147	548.37	548.371	184.07	547.364	C28H54NO7P	[M+H]+	LysoPC 20:2*	Lipids	LPC	-	3
Lmhp010394	572.37	572.371	184.07	571.364	C30H54NO7P	[M+H]+	LysoPC 22:4	Lipids	LPC	-	1
MWS2010	451.11	451.111	163.05	226.059	C9H10N2O5	[2M-H]-	3-nitro-L-tyrosine	Amino acids and derivatives	Amino acids and derivatives	621-44-3	3
Wbmp003302	165.09	165.091	91.05	164.084	C10H12O2	[M+H]+	Frambinone	Others	Ketone compounds	-	2
Lmyn006221	679.39	679.391	397.13	680.398	C33H60O14	[M-H]-	Gingerglycolipid C	Lipids	Glycerol ester	-	2
pme0534	195.05	195.051	75.01	196.058	C6H12O7	[M-H]-	Gluconic acid	Others	Saccharides	526-95-4	2
MWSHY0112	355.153	355.154	179.043	354.147	C21H22O5	[M+H]+	Xanthohumol	Flavonoids	Chalcones	6754-58-1	3
Wayp001024	280.138	280.139	216.122	279.132	C11H21NO7	[M+H]+	N-(1-Deoxy-1-fructosyl)Valine	Amino acids and derivatives	Amino acids and derivatives	-	3
Hmcp001598	611.16	611.161	317.06	610.153	C27H30O16	[M+H]+	Isorhamnetin-3-O-(2''-O-xylosyl)glucoside	Flavonoids	Flavonols	-	3
Wafn002379	425.166	425.166	341.11	426.174	C17H30O12	[M-H]-	4-(3-Methylbutanoyl)Sucrose	Others	Saccharides	-	3
Lskp211410	497.31	497.311	335.27	496.304	C27H44O8	[M+H]+	1,2,3,14,20,22,25-Heptahydroxycholest-7-en-6-one (Integristerone A)	Steroids	Steroid	-	3
Lskp211409	497.31	497.311	335.26	496.304	C27H44O8	[M+H]+	Ergosta-5,24(28)-diene-3,20,26-triol (Podecdysone C)	Steroids	Steroid	19458-46-9	2
Lskp211408	497.31	497.311	335.26	496.304	C27H44O8	[M+H]+	polypodin B	Steroids	Steroid	-	3
MWSmce338	146.08	146.081	70.065	145.074	C6H11NO3	[M+H]+	N-Hydroxypipecolic acid	Alkaloids	Piperidine alkaloids	115819-92-6	3
Lcsn000415	267.071	267.072	59.0148	268.079	C9H16O9	[M-H]-	Keto-Deoxy-Nonulonic acid	Organic acids	Organic acids	153666-19-4	3
Wayn000504	457.119	457.12	341.11	458.127	C16H26O15	[M-H]-	Malic acid-1-O-diglucoside	Organic acids	Organic acids	-	3
Zbsp002256	579.17	579.171	271.06	579.171	C27H31O14+	[M]+	Pelargonidin-3-O-rutinoside	Flavonoids	Anthocyanidins	-	3
Lajp005299	567.17	567.171	273.08	566.164	C26H30O14	[M+H]+	6-[(α-Apiofuranosyl-(1→6)-O-β-D-glucopyranosyl)oxyrubrofuSarin]	Others	Ketone compounds	-	2
pme0368	579.17	579.171	271.06	578.164	C27H30O14	[M+H]+	Apigenin-7-O-rutinoside (Isorhoifolin)*	Flavonoids	Flavones	552-57-8	1
Lmgp004474	579.17	579.171	271.06	578.164	C27H30O14	[M+H]+	Genistein-7-O-galactoside-rhamnose	Flavonoids	Isoflavones	-	2
Lmnp002741	579.17	579.171	447.13	578.164	C27H30O14	[M+H]+	Genkwanin-6-C-(2''-O-apiosyl)glucoside	Flavonoids	Flavones	-	3
MWSHC2041	579.17	579.171	271.06	578.164	C27H30O14	[M+H]+	sophorabioside	Flavonoids	Isoflavones	2945-88-2	2
HJN074	591.15	591.151	289.07	592.158	C31H28O12	[M-H]-	Procyanidin A6	Tannins	Proanthocyanidins	-	3
MWSmce332	209.08	209.081	191.07	208.074	C11H12O4	[M+H]+	3,4-Dimethoxycinnamic acid	Phenolic acids	Phenolic acids	2316-26-9	3
pme2559	174.04	174.041	88.04	175.048	C6H9NO5	[M-H]-	N-Acetyl-L-Aspartic Acid	Amino acids and derivatives	Amino acids and derivatives	997-55-7	3
pmp001287	120.08	120.081	103.05	119.073	C8H9N	[M+H]+	N-Benzylmethylene isomethylamine	Alkaloids	Alkaloids	-	1
Zbjn004215	609.145	609.146	285.039	610.154	C27H30O16	[M-H]-	Kaempferol-3-O-sophoroside*	Flavonoids	Flavonols	19895-95-5	3
Zmcp002924	611.16	611.161	287.05	611.161	C27H31O16+	[M]+	Cyanidin 3-O-sophoroside	Flavonoids	Anthocyanidins	38820-68-7	3
Zbjp001957	611.16	611.161	287.06	611.161	C27H31O16+	[M]+	Cyanidin-3,5-O-diglucoside (Cyanin)*	Flavonoids	Anthocyanidins	20905-74-2	3
Lcyp000689	611.16	611.161	287.06	611.161	C27H31O16+	[M]+	Cyanidin-3-O-gentiobioside*	Flavonoids	Anthocyanidins	47845-44-3	3
Zmhp003716	611.16	611.161	303.05	610.153	C27H30O16	[M+H]+	Herbacetin-7-O-rhamnoside-8-O-glucoside; Rhodionidin*	Flavonoids	Flavonols	94696-40-9	1
Zbjp003056	611.16	611.161	449.11	610.153	C27H30O16	[M+H]+	Orientin-7-O-glucoside*	Flavonoids	Flavones	-	1
Lmbp002336	611.16	611.161	303.05	610.153	C27H30O16	[M+H]+	Quercetin-3-O-(2''-O-rhamnosyl)galactoside*	Flavonoids	Flavonols	-	1
Lmsp004166	611.16	611.161	303.05	610.153	C27H30O16	[M+H]+	Quercetin-3-O-glucoside-7-O-rhamnoside*	Flavonoids	Flavonols	-	1
Lmjp002461	611.16	611.161	303.05	610.153	C27H30O16	[M+H]+	Quercetin-3-O-neohesperidoside*	Flavonoids	Flavonols	29662-79-1	1
Lssp210058	611.16	611.161	303.06	610.153	C27H30O16	[M+H]+	Quercetin-3-O-robinobioside*	Flavonoids	Flavonols	52525-35-6	1
MWSHY0067	611.16	611.161	303.05	610.153	C27H30O16	[M+H]+	Quercetin-3-O-rutinoside (Rutin)*	Flavonoids	Flavonols	153-18-4	1
Zbsp004301	611.16	611.161	303.05	610.153	C27H30O16	[M+H]+	Quercetin-7-O-rutinoside*	Flavonoids	Flavonols	147714-62-3	1
MWSslk148	611.16	611.161	303.06	664.185	C27H36O19	[M-3H2O+H]+	Rutin Trihydrate	Flavonoids	Flavonols	207671-50-9	2
MWSmce331	102.054	102.055	56.0498	101.048	C4H7NO2	[M+H]+	Azetidine-2-carboxylic acid*	Alkaloids	Alkaloids	2517-04-6	3
mad1424	427.05	427.051	295.05	426.043	C17H14O13	[M+H]+	Ditartaroyl-hydroxycoumarin	Lignans and Coumarins	Coumarins	-	3
Lmsp004137	289.07	289.071	163.04	288.063	C15H12O6	[M+H]+	3,4,2',4',6'-Pentahydroxychalcone	Flavonoids	Chalcones	73692-51-0	2
ZbWp000749	203.15	203.15	70.0654	202.143	C8H18N4O2	[M+H]+	ethyl-L-arginine	Amino acids and derivatives	Amino acids and derivatives	-	3
Waln009920	576.33	576.331	277.22	577.338	C28H52NO9P	[M-H]-	1-(2,3-dihydroxypropoxy)-3-(((2-(dimethylamino)ethoxy)(hydroxy)phosphoryl)oxy)propan-2-yl (8E,11Z,14Z)-octadeca-8,11,14-trienoate	Lipids	LPE	-	1
Waln010449	552.33	552.331	253.22	553.338	C26H52NO9P	[M-H]-	1-(2,3-dihydroxypropoxy)-3-(((2-(dimethylamino)ethoxy)(hydroxy)phosphoryl)oxy)propan-2-yl (E)-hexadec-9-enoate	Lipids	LPE	-	1
WaYn010475	552.33	552.331	253.22	553.338	C26H52NO9P	[M-H]-	2-(2,3-dihydroxypropoxy)-3-(((2-(dimethylamino)ethoxy)(hydroxy)phosphoryl)oxy)propan-2-yl (E)-hexadec-9-enoate	Lipids	LPE	-	2
Waln010192	576.33	576.331	277.22	577.338	C28H52NO9P	[M-H]-	2-(2,3-dihydroxypropoxy)-3-(((2-(dimethylamino)ethoxy)(hydroxy)phosphoryl)oxy)propyl (8E,11Z,14Z)-octadeca-8,11,14-trienoate	Lipids	LPE	-	1
MEDP1345	576.33	576.331	502.29	517.317	C26H48NO7P	[M+CH3COO]-	LysoPC(18:3(9Z,12Z,15Z))	Lipids	LPC	-	3
Lmsn002288	503.14	503.141	341.09	504.148	C21H28O14	[M-H]-	1-O-Caffeoyl-(6-O-glucosyl)-β-D-glucose	Phenolic acids	Phenolic acids	-	1
Hahn000897	491.14	491.141	167.03	492.148	C20H28O14	[M-H]-	picrorhizin	Phenolic acids	Phenolic acids	-	2
Lahp002608	188.07	188.071	118.07	187.063	C11H9NO2	[M+H]+	3,5-Dihydro-2H-Furo[3,2-C]Quinolin-4-One*	Alkaloids	Quinoline alkaloids	-	1
Hmmp001310	188.07	188.071	118.07	187.063	C11H9NO2	[M+H]+	3-Indoleacrylic acid*	Alkaloids	Plumerane	1204-06-4	1
Hmgp002327	188.07	188.071	118.06	187.063	C11H9NO2	[M+H]+	3-amino-2-naphthoic acid*	Alkaloids	Alkaloids	-	1
Lahp001956	188.07	188.071	118.07	187.063	C11H9O2N	[M+H]+	Pyran[3,4-b]indole-2-ketone	Alkaloids	Plumerane	-	1
Smcp001137	188.07	188.071	118.06	187.063	C11H9NO2	[M+H]+	naphthisoxazol A	Alkaloids	Alkaloids	-	2
Wayn004603	477.067	477.067	301.037	478.075	C21H18O13	[M-H]-	Tricetin 3'-glucuronide	Flavonoids	Flavones	-	3
Wcgp011536	263.2	263.201	95.09	262.193	C17H26O2	[M+H]+	6-hydroxy-4b,8,8-trimethyl-3,4,4a,5,6,7,8a,9-octahydro-1H-phenanthren-2-one	Others	Others	-	3
pme3017	104.07	104.071	58.07	103.063	C4H9NO2	[M+H]+	2-Aminoisobutyric acid	Organic acids	Organic acids	62-57-7	2
Yacp000453	116.07	116.071	70.06	115.063	C5H9NO2	[M+H]+	3-hydroxy-1-methylpyrrolidin-2-one*	Alkaloids	Pyrrole alkaloids	132996-63-5	2
Lamp000484	116.07	116.071	70.06	115.063	C5H9NO2	[M+H]+	4-Methylazetidine-2-Carboxylic acid*	Alkaloids	Alkaloids	1779725-63-1	2
pme0006	116.07	116.071	70.07	115.063	C5H9NO2	[M+H]+	L-Proline*	Amino acids and derivatives	Amino acids and derivatives	147-85-3	2
MWSmce585	104.07	104.071	59.01	103.063	C4H9NO2	[M+H]+	Methyl 3-aminopropanoate	Amino acids and derivatives	Amino acids and derivatives	4138-35-6	2
pme3033	104.07	104.071	58.07	103.063	C4H9NO2	[M+H]+	N,N-Dimethylglycine*	Amino acids and derivatives	Amino acids and derivatives	1118-68-9	2
pme3011	104.07	104.071	69.03	103.063	C4H9NO2	[M+H]+	γ-Aminobutyric acid	Organic acids	Organic acids	56-12-2	3
Wcfp001055	127.038	127.039	67.0541	126.032	C6H6O3	[M+H]+	5-(2-hydroxyethylidene)furan-2-one	Others	Others	-	3
mws0924	145.05	145.051	101.06	146.058	C6H10O4	[M-H]-	2-Methylglutaric acid*	Organic acids	Organic acids	617-62-9	3
mws0014	193.05	193.051	134.04	194.058	C10H10O4	[M-H]-	Ferulic acid	Phenolic acids	Phenolic acids	537-98-4	3
Hmtn001288	181.05	181.051	135.04	182.058	C9H10O4	[M-H]-	Methyl 2,4-dihydroxyphenylacetate	Phenolic acids	Phenolic acids	67828-42-6	3
MWSmce706	129.065	129.066	56.0494	128.059	C5H8N2O2	[M+H]+	Cyclo(Ala-Gly)	Amino acids and derivatives	Amino acids and derivatives	4526-77-6	3
Zmgn005057	297.243	297.243	183.012	298.251	C18H34O3	[M-H]-	9,10-Epoxyoctadecanoic Acid	Lipids	Free fatty acids	2443-39-2	3
Zmcn003729	535.182	535.182	373.125	536.189	C26H32O12	[M-H]-	1-Hydroxypinoresinol-4'-O-Glucoside	Lignans and Coumarins	Lignans	-	3
MWSN0089	593.151	593.151	284.041	594.159	C27H30O15	[M-H]-	Kaempferol-3-O-neohesperidoside	Flavonoids	Flavonols	32602-81-6	3
MWSN0081	577.156	577.156	285.041	578.164	C27H30O14	[M-H]-	Kaempferol-3,7-O-dirhamnoside (Kaempferitrin)	Flavonoids	Flavonols	482-38-2	3
Wayp000599	318.129	318.13	238.117	317.122	C12H19N3O7	[M+H]+	N-(1-Deoxy-1-fructosyl)Histidine	Amino acids and derivatives	Amino acids and derivatives	-	3
pmn001372	711.25	711.251	549.2	712.258	C33H44O17	[M-H]-	Medioresinol-4,4'-di-O-glucoside	Lignans and Coumarins	Lignans	88142-63-6	3
pmn001368	699.25	699.251	537.2	700.258	C32H44O17	[M-H]-	Olivil-4,4'-Di-O-glucoside	Lignans and Coumarins	Lignans	-	3
ZBN0150	609.146	609.146	285.041	610.153	C27H30O16	[M-H]-	Luteolin-7-O-gentiobioside*	Flavonoids	Flavones	-	3
MWS201444	204.097	204.098	84.0448	203.091	C7H13N3O4	[M+H]+	Gln-Gly	Amino acids and derivatives	Amino acids and derivatives	2650-65-9	3
mws0344	165.04	165.041	75.01	166.048	C5H10O6	[M-H]-	D-Xylonic acid	Others	Saccharides	526-91-0	1
mws0255	112.05	112.05	95.02	111.043	C4H5N3O	[M+H]+	Cytosine	Nucleotides and derivatives	Nucleotides and derivatives	71-30-7	3
ZBN0299	563.14	563.141	269.044	564.148	C26H28O14	[M-H]-	Apigenin-7-O-(2''-glucosyl)arabinoside	Flavonoids	Flavones	-	3
Zamn00402	179.056	179.056	59.0139	180.063	C6H12O6	[M-H]-	sorbose*	Others	Saccharides	3615-56-3	1
Wcgp011616	265.216	265.216	81.0704	264.209	C17H28O2	[M+H]+	albicanyl acetate	Terpenoids	Sesquiterpenoids	-	3
Zmyn000230	147.029	147.03	57.0344	148.037	C5H8O5	[M-H]-	2-Dehydro-3-deoxy-L-arabinonate*	Others	Saccharides	-	3
ZBN0177	593.151	593.151	413.091	594.159	C27H30O15	[M-H]-	Isovitexin-7-O-glucoside(Saponarin)*	Flavonoids	Flavones	20310-89-8	3
ZBN0231	593.151	593.151	413.091	594.159	C27H30O15	[M-H]-	Vitexin-2''-O-glucoside*	Flavonoids	Flavones	61360-94-9	3
MWSN0152	581.187	581.188	273.078	582.195	C27H34O14	[M-H]-	Naringin Dihydrochalcone	Flavonoids	Chalcones	18916-17-1	3
MWS201419	204.134	204.134	84.0816	203.127	C8H17N3O3	[M+H]+	Lys-Gly	Amino acids and derivatives	Amino acids and derivatives	7563-03-3	3
Ybnn007052	285.04	285.041	285.04	286.048	C15H10O6	[M-H]-	Norartocarpetin	Flavonoids	Flavones	520-30-9	2
Saln004708	361.15	361.15	199.1	362.158	C16H26O9	[M-H]-	1-O-Glucopyranosylamplexine	Terpenoids	Monoterpenoids	-	3
pmn001381	349.15	349.15	187.1	350.158	C15H26O9	[M-H]-	Eucommioside	Terpenoids	Monoterpenoids	-	3
Yaan006959	385.15	385.15	223.1	386.158	C18H26O9	[M-H]-	Juniperoside	Others	Others	-	3
WaYn002408	337.15	337.15	161.05	278.137	C12H22O7	[M+CH3COOH-H]-	[(1R,2R)-cyclohexane-1,2-diol]Beta-D-Galactopyranoside	Others	Others	-	1
Wbwp012377	331.19	331.19	81.07	330.183	C20H26O4	[M+H]+	Meso-dihydroguaiaretic acid	Lignans and Coumarins	Lignans	66322-34-7	3
pmb0981	348.07	348.07	136.06	347.063	C10H14N5O7P	[M+H]+	Adenosine 5'-monophosphate	Nucleotides and derivatives	Nucleotides and derivatives	61-19-8	3
MWStz073	102.055	102.055	84.0468	101.048	C4H7NO2	[M+H]+	5-Hydroxy-2-pyrrolidinone	Alkaloids	Pyrrole alkaloids	62312-55-4	3
pmb2640	199.17	199.17	199.17	200.178	C12H24O2	[M-H]-	Dodecanoic acid (Lauric acid)	Lipids	Free fatty acids	143-07-7	1
pme2596	184.06	184.06	148.04	183.053	C8H9NO4	[M+H]+	4-Pyridoxic acid	Others	Vitamin	82-82-6	3
pme0014	148.06	148.06	84.04	147.053	C5H9NO4	[M+H]+	L-Glutamic acid	Amino acids and derivatives	Amino acids and derivatives	56-86-0	1
mws1050	148.06	148.06	88.04	147.053	C5H9NO4	[M+H]+	O-Acetylserine	Amino acids and derivatives	Amino acids and derivatives	5147-00-2	2
Zbqn000412	160.061	160.061	88.04	161.069	C6H11NO4	[M-H]-	N-alanicacidalkyl-alanine	Amino acids and derivatives	Amino acids and derivatives	-	3
mws1375	304.15	304.15	185.09	303.143	C12H21N3O6	[M+H]+	Nicotianamine	Alkaloids	Alkaloids	34441-14-0	2
MWSmce356	275.065	275.066	114.023	274.058	C5H14N4O7S	[M+H]+	L-Canavanine sulfate	Amino acids and derivatives	Amino acids and derivatives	2219-31-0	3
Zmpn000199	209.03	209.03	85.03	210.038	C6H10O8	[M-H]-	D-Galactaric acid	Others	Saccharides	526-99-8	3
Zmyn000108	209.03	209.03	85.03	210.038	C6H10O8	[M-H]-	D-Saccharic acid	Others	Saccharides	87-73-0	3
MWS00411g	162.076	162.076	98.0607	161.069	C6H11NO4	[M+H]+	L-2-Aminoadipate*	Amino acids and derivatives	Amino acids and derivatives	1118-90-7	3
mws1195	179.07	179.07	147.04	178.063	C10H10O3	[M+H]+	p-Coumaric acid methyl ester	Phenolic acids	Phenolic acids	19367-38-5	3
MWStz040	116.07	116.071	70.0668	115.063	C5H9NO2	[M+H]+	Pterolactam*	Alkaloids	Pyrrole alkaloids	38072-88-7	2
Zahp007439	177.054	177.055	149.021	176.047	C10H8O3	[M+H]+	3,4-Methylenedioxycinnamaldehyde	Others	Aldehyde compounds	58095-77-5	3
Zadn009075	311.223	311.223	223.171	312.23	C18H32O4	[M-H]-	Hydroperoxylinoleic acid*	Lipids	Free fatty acids	34444-18-3	3
Wasn001627	295.103	295.103	89.0248	296.111	C11H20O9	[M-H]-	Glucosyl 2,3-Dihydroxy-2-Methylbutanoic Acid	Organic acids	Organic acids	-	3
NK10251888	203.15	203.15	70.07	202.143	C8H18N4O2	[M+H]+	NG,NG-Dimethyl-L-arginine*	Amino acids and derivatives	Amino acids and derivatives	30315-93-6	3
pmb3114	561.14	561.14	289.07	562.148	C30H26O11	[M-H]-	Epicatechin-epiafzelechin	Flavonoids	Flavanols	-	2
mws1454	477.14	477.14	315.09	478.147	C23H26O11	[M-H]-	Persicoside*	Flavonoids	Flavanones	28978-03-2	2
Cmbn003996	429.14	429.14	193.05	430.147	C19H26O11	[M-H]-	Regaloside G	Phenolic acids	Phenolic acids	120601-64-1	2
MW0146191	393.18	393.18	216.09	392.173	C15H28N4O6S1	[M+H]+	Asp-Lys-Met	Amino acids and derivatives	Amino acids and derivatives	-	3
mws0219	132.03	132.03	88.04	133.037	C4H7NO4	[M-H]-	L-Aspartic Acid	Amino acids and derivatives	Amino acids and derivatives	56-84-8	1
MWSmce645	92.034	92.0342	60.0225	91.0269	C2H5NO3	[M+H]+	2-(Aminooxy)Acetic Acid	Alkaloids	Alkaloids	645-88-5	3
Lskp211249	387.18	387.18	137.06	386.173	C22H26O6	[M+H]+	epieudesmin	Lignans and Coumarins	Lignans	-	2
MWS5231	243.16	243.16	181.16	244.167	C13H24O4	[M-H]-	Tridecanedioic acid	Lipids	Free fatty acids	505-52-2	1
MWSmce461	102.055	102.055	56.0497	101.048	C4H7NO2	[M+H]+	L-Azetidine-2-carboxylic acid*	Alkaloids	Alkaloids	2133-34-8	3
MWS00327g	106.05	106.05	60.0445	105.043	C3H7NO3	[M+H]+	L-Isoserine	Amino acids and derivatives	Amino acids and derivatives	632-13-3	3
Ysjn001064	145.014	145.014	57.0366	146.022	C5H6O5	[M-H]-	3-Oxopentanedioic acid	Organic acids	Organic acids	542-05-2	3
Yphn011804	453.192	453.192	453.197	454.199	C26H30O7	[M-H]-	3'-O-Methyldiplacol	Flavonoids	Flavanonols	-	3
MWSprf050	625.213	625.213	317.105	624.205	C29H36O15	[M+H]+	Methylhesperidin	Flavonoids	Flavanones	11013-97-1	3
MW0155847	360.14	360.14	208.1	359.133	C14H21N3O8	[M+H]+	Pro-Glu-Asp	Amino acids and derivatives	Amino acids and derivatives	-	3
pmb0789	332.134	332.134	152.072	331.127	C14H21NO8	[M+H]+	Pyridoxine-5'-O-glucoside	Others	Vitamin	-	3
pmn001468	461.13	461.13	137.02	462.137	C19H26O13	[M-H]-	Sibiricose A3	Phenolic acids	Phenolic acids	139726-39-9	3
Zmyn000247	147.03	147.03	57.0346	148.037	C5H8O5	[M-H]-	2-Hydroxyglutaric Acid*	Organic acids	Organic acids	13095-48-2	3
MWS201054	162.076	162.076	56.0503	161.069	C6H11NO4	[M+H]+	O-Acetyl-L-homoserine	Amino acids and derivatives	Amino acids and derivatives	250736-84-6	3
pme2362	151.04	151.04	107.05	152.047	C8H8O3	[M-H]-	Mandelic acid	Phenolic acids	Phenolic acids	90-64-2	3
mws0458	151.04	151.04	136.02	152.047	C8H8O3	[M-H]-	Vanillin; 4-Hydroxy-3-Methoxybenzaldehyde	Others	Aldehyde compounds	121-33-5	3
Lmbn002648	163.04	163.04	119.05	164.047	C9H8O3	[M-H]-	α-Hydroxycinnamic Acid*	Phenolic acids	Phenolic acids	5801-57-0	3
MWS04491	114.055	114.055	68.0504	113.048	C5H7NO2	[M+H]+	3,4-Dehydro-DL-proline	Amino acids and derivatives	Amino acids and derivatives	3395-35-5	3
pme1014	445.31	445.31	341.28	444.303	C31H40O2	[M+H]+	Menatetrenone (Vitamin K2)	Others	Vitamin	11032-49-8	3
Lcsp013328	324.29	324.29	62.0603	323.282	C20H37NO2	[M+H]+	linoleoyl ethanolamine	Lipids	LPE	68171-52-8	3
HJAP148	581.15	581.15	287.06	580.143	C26H28O15	[M+H]+	Kaempferol-3-O-sambubioside	Flavonoids	Flavonols	27661-51-4	3
pmp000238	581.15	581.15	383.07	580.143	C26H28O15	[M+H]+	Luteolin-6-C-arabinoside-7-O-glucoside	Flavonoids	Flavones	-	1
Hmcp001769	581.15	581.15	303.04	580.143	C26H28O15	[M+H]+	Quercetin-3-O-rhamnosyl(1→2)arabinoside	Flavonoids	Flavonols	-	1
Zbfn004495	533.13	533.13	323.08	534.137	C25H26O13	[M-H]-	3-O-(3,5-Dimethoxy-4-hydroxybenzoyl)-4-O-caffeoylquinic acid	Phenolic acids	Phenolic acids	-	2
MWSslk094	593.13	593.13	125.03	594.137	C30H26O13	[M-H]-	Proanthocyanidins	Tannins	Proanthocyanidins	20347-71-1	3
pmn001710	521.13	521.13	359.08	522.137	C24H26O13	[M-H]-	Rosmarinic acid-3'-O-glucoside	Phenolic acids	Phenolic acids	910028-78-3	2
Yalp008047	291.232	291.232	93.0697	290.225	C19H30O2	[M+H]+	Methyl 12-phenyldodecanoate	Lipids	Free fatty acids	38795-65-2	3
pmp001275	672.416	672.417	331.286	671.409	C31H61O14N	[M+H]+	3-Hydroxypropyl palmitate glc-glucosamine	Alkaloids	Alkaloids	-	3
Lmgn000224	145.014	145.014	57.0346	146.022	C5H6O5	[M-H]-	2-Methyl-3-oxosuccinic acid	Organic acids	Organic acids	-	3
pmp000593	595.166	595.166	287.055	594.159	C27H30O15	[M+H]+	Luteolin-7-O-rutinoside*	Flavonoids	Flavones	3563-98-2	1
pme3184	332.075	332.075	136.062	331.068	C10H14N5O6P	[M+H]+	2'-Deoxyadenosine-5'-monophosphate	Nucleotides and derivatives	Nucleotides and derivatives	653-63-4	3
Lahp003733	359.17	359.17	197.12	358.163	C17H26O8	[M+H]+	Clausenaglycoside A	Phenolic acids	Phenolic acids	-	3
Lmsn003628	547.167	547.167	223.06	548.174	C23H32O15	[M-H]-	6'-O-Sinapoylsucrose*	Phenolic acids	Phenolic acids	-	3
Lmmn000214	487.167	487.167	341.108	488.174	C18H32O15	[M-H]-	Solatriose	Others	Saccharides	528-40-5	3
mws0032	319.045	319.045	153.018	318.038	C15H10O8	[M+H]+	Myricetin	Flavonoids	Flavonols	529-44-2	3
Wcjp002598	146.06	146.06	91.05	145.053	C9H7NO	[M+H]+	8-hydroxyquinoline	Alkaloids	Quinoline alkaloids	148-24-3	1
mws0103	146.06	146.06	91.05	145.053	C9H7NO	[M+H]+	Indole-3-carboxaldehyde	Alkaloids	Plumerane	487-89-8	3
Wbmp002283	146.06	146.06	118.06	145.053	C9H7NO	[M+H]+	Α-hydroxyquinoline	Alkaloids	Alkaloids	-	1
MWS2040	94.9808	94.9808	79.9609	95.9881	CH4O3S	[M-H]-	Methanesulfonic acid	Organic acids	Organic acids	75-75-2	3
MWS5083	455.097	455.097	96.9685	456.105	C17H21N4O9P	[M-H]-	Flavin Single Nucleotide(FMN)	Nucleotides and derivatives	Nucleotides and derivatives	6184-17-4	3
MWS5173	112.05	112.05	70.0284	111.043	C4H5N3O	[M+H]+	Isocytosine	Nucleotides and derivatives	Nucleotides and derivatives	108-53-2	3
MWS20147	449.108	449.108	287.061	448.101	C21H20O11	[M+H]+	Luteolin-3'-O-glucoside	Flavonoids	Flavones	5154-41-6	3
MWSHY0104	449.108	449.108	287.062	448.101	C21H20O11	[M+H]+	Luteolin-7-O-glucoside (Cynaroside)*	Flavonoids	Flavones	5373-11-5	1
pme3968	166.072	166.072	149.046	165.065	C6H7N5O	[M+H]+	7-Methylguanine	Nucleotides and derivatives	Nucleotides and derivatives	578-76-7	3
Lmhp011388	353.269	353.269	261.221	352.261	C21H36O4	[M+H]+	2-α-Linolenoyl-glycerol*	Lipids	Glycerol ester	55268-58-1	2
mws5038	341.109	341.109	89.0249	342.116	C12H22O11	[M-H]-	Isomaltulose*	Others	Saccharides	13718-94-0	1
Lmmn006022	461.109	461.109	315.052	462.116	C22H22O11	[M-H]-	Rhamnetin-3-O-rhamnoside	Flavonoids	Flavonols	20188-83-4	3
pme0109	212.092	212.092	166.086	211.084	C10H13NO4	[M+H]+	Methyldopa	Amino acids and derivatives	Amino acids and derivatives	555-30-6	3
pme0278	191.103	191.103	128.071	190.095	C7H14N2O4	[M+H]+	2,6-Diaminooimelic acid	Organic acids	Organic acids	583-93-7	3
mws0582	322.107	322.107	130.05	321.099	C11H19N3O6S	[M+H]+	S-(Methyl)glutathione	Amino acids and derivatives	Amino acids and derivatives	2922-56-7	3
mws0208	145.051	145.051	101.061	146.058	C6H10O4	[M-H]-	Adipic Acid*	Organic acids	Organic acids	124-04-9	3
MWS5136	145.051	145.051	101.061	146.058	C6H10O4	[M-H]-	Mono-Methyl Glutarate	Organic acids	Organic acids	1501-27-5	3
mws0267	105.019	105.019	105.019	106.027	C3H6O4	[M-H]-	DL-Glyceric Acid	Organic acids	Organic acids	473-81-4	3
mws0470	117.019	117.019	73.0295	118.027	C4H6O4	[M-H]-	Methylmalonic acid*	Organic acids	Organic acids	516-05-2	2
pmb0542	535.108	535.108	287.055	535.108	C24H23O14+	[M]+	Cyanidin-3-O-(6''-O-malonyl)glucoside	Flavonoids	Anthocyanidins	171828-62-9	3
Hmlp002821	495.077	495.077	319.045	494.07	C21H18O14	[M+H]+	Myricetin-3-O-glucuronide	Flavonoids	Flavonols	77363-65-6	3
pme0164	263.104	263.104	204.067	264.111	C13H16N2O4	[M-H]-	N-γ-Acetyl-N-2-Formyl-5-methoxykynurenamine	Amino acids and derivatives	Amino acids and derivatives	52450-38-1	3
pmb0034	277.103	277.103	148.06	276.096	C10H16N2O7	[M+H]+	L-α-Glutamyl-L-Glutamic Acid	Amino acids and derivatives	Amino acids and derivatives	3929-61-1	3
mws0044	303.051	303.051	125.024	304.058	C15H12O7	[M-H]-	Taxifolin(Dihydroquercetin)	Flavonoids	Flavanonols	480-18-2	3
Lmsp003252	641.171	641.171	317.066	640.164	C28H32O17	[M+H]+	Isorhamnetin-3-O-sophoroside*	Flavonoids	Flavonols	-	1
MWS1787	94.0651	94.0651	53.0383	93.0578	C6H7N	[M+H]+	2-Picoline; 2-Methylpyridine	Alkaloids	Pyridine alkaloids	109-06-8	3
pme2292	89.1073	89.1073	72.0808	88.1	C4H12N2	[M+H]+	Putrescine	Alkaloids	Alkaloids	110-60-1	3
MWS1855	109.076	109.076	67.0413	108.069	C6H8N2	[M+H]+	2,5-Dimethyl pyrazine	Alkaloids	Alkaloids	123-32-0	3
pme2122	112.087	112.087	95.0604	111.08	C5H9N3	[M+H]+	Histamine	Alkaloids	Alkaloids	51-45-6	3
MWS20148	433.113	433.113	271.074	432.106	C21H20O10	[M+H]+	Apigenin-4'-O-glucoside*	Flavonoids	Flavones	20486-34-4	3
MWSHY0008	433.113	433.113	313.072	432.106	C21H20O10	[M+H]+	Apigenin-6-C-glucoside (Isovitexin)*	Flavonoids	Flavones	38953-85-4	3
MWSHY0181	433.113	433.113	313.072	432.106	C21H20O10	[M+H]+	Apigenin-8-C-Glucoside (Vitexin)*	Flavonoids	Flavones	3681-93-4	3
pmb3081	288.997	288.997	96.9696	290.004	C6H11PO11	[M-H]-	Glucaric acid-1-Phosphate	Others	Saccharides	-	3
Lman003972	433.114	433.114	161.025	434.121	C21H22O10	[M-H]-	6-O-Caffeoylarbutin	Phenolic acids	Phenolic acids	136172-60-6	3
pmn001471	405.083	405.083	285.06	406.09	C19H18O10	[M-H]-	Lancerin; 4-C-Glucosyl-1,3,7-Trihydroxyxanthone	Flavonoids	Other Flavonoids	81991-99-3	3
mws0671	120.066	120.066	74.0601	119.058	C4H9NO3	[M+H]+	L-Homoserine*	Amino acids and derivatives	Amino acids and derivatives	672-15-1	3
mws0193	190.119	190.119	84.0823	189.111	C7H15N3O3	[M+H]+	L-Homocitrulline	Amino acids and derivatives	Amino acids and derivatives	1190-49-4	3
mws0147	117.056	117.056	59.0139	118.063	C5H10O3	[M-H]-	β-Hydroxyisovaleric acid	Organic acids	Organic acids	625-08-1	3
pme2601	89.0244	89.0244	59.0139	90.0317	C3H6O3	[M-H]-	3-Hydroxypropanoic acid	Organic acids	Organic acids	503-66-2	3
Lmgn000219	101.024	101.024	55.0184	102.032	C4H6O3	[M-H]-	Succinic semialdehyde	Organic acids	Organic acids	692-29-5	3
pme3351	144.067	144.067	126.056	145.074	C6H11NO3	[M-H]-	Allysine(6-Oxo DL-Norleucine)	Amino acids and derivatives	Amino acids and derivatives	1962-83-0	3
Lmbn000612	128.035	128.035	82.0298	129.043	C5H7NO3	[M-H]-	1-Pyrroline-4-hydroxy-2-carboxylic acid	Organic acids	Organic acids	9054-77-7	3
mws1051	399.144	399.144	250.094	399.144	C15H23N6O5S+	[M]+	S-Adenosylmethionine	Amino acids and derivatives	Amino acids and derivatives	485-80-3	3
MWSHY0174	291.086	291.086	139.04	290.079	C15H14O6	[M+H]+	Epicatechin*	Flavonoids	Flavanols	490-46-0	3
mws4174	222.097	222.097	138.055	221.09	C8H15NO6	[M+H]+	N-Acetyl-D-mannosamine	Others	Saccharides	7772-94-3	3
mws0984	236.079	236.079	164.058	237.086	C9H11N5O3	[M-H]-	L-Sepiapterin	Nucleotides and derivatives	Nucleotides and derivatives	17094-01-8	3
Zmxp004480	625.176	625.176	301.071	624.169	C28H32O16	[M+H]+	Chrysoeriol-7-O-gentiobioside	Flavonoids	Flavones	-	3
pmb0628	613.176	613.176	451.1	612.169	C27H32O16	[M+H]+	Eriodictyol-8-C-glucoside-4'-O-glucoside	Flavonoids	Flavanones	-	3
Lmsp004721	625.176	625.176	317.07	624.169	C28H32O16	[M+H]+	Tamarixetin-3-O-glucoside-7-O-rhamnoside**	Flavonoids	Flavonols	-	3
pmn001370	681.24	681.24	519.19	682.247	C32H42O16	[M-H]-	Pinoresinol-4,4'-O-diglucoside	Lignans and Coumarins	Lignans	63902-38-5	3
pme3163	289.033	289.033	96.9696	290.04	C7H15O10P	[M-H]-	D-Sedoheptuiose 7-phosphate	Others	Saccharides	2646-35-7	3
MWSmce689	293.248	293.248	95.0855	292.24	C19H32O2	[M+H]+	Methyl linolenate	Lipids	Free fatty acids	301-00-8	3
MWSHY0202	237.091	237.091	135.047	236.084	C16H12O2	[M+H]+	6-Methylflavone	Flavonoids	Flavones	29976-75-8	3
MWS20194	149.06	149.06	103.057	148.052	C9H8O2	[M+H]+	Cinnamic acid	Phenolic acids	Phenolic acids	140-10-3	3
MWS1798	113.06	113.06	67.054	112.052	C6H8O2	[M+H]+	2,4-Hexadienoic acid	Organic acids	Organic acids	110-44-1	3
pmn001513	321.025	321.025	125.023	322.033	C14H10O9	[M-H]-	Digallic Acid	Phenolic acids	Phenolic acids	536-08-3	3
Rfmb320	144.102	144.102	84.0813	143.095	C7H13NO2	[M+H]+	1-Methylpiperidine-2-carboxylic acid	Organic acids	Organic acids	7730-87-2	3
pme2679	132.102	132.102	86.0964	131.095	C6H13NO2	[M+H]+	L-Allo-isoleucine	Amino acids and derivatives	Amino acids and derivatives	1509-34-8	3
mws0258	132.102	132.102	86.0964	131.095	C6H13NO2	[M+H]+	L-Isoleucine*	Amino acids and derivatives	Amino acids and derivatives	73-32-5	1
mws0227	132.102	132.102	86.0964	131.095	C6H13NO2	[M+H]+	L-Leucine*	Amino acids and derivatives	Amino acids and derivatives	61-90-5	1
mws0677	219.113	219.113	160.076	218.106	C12H14N2O2	[M+H]+	N-Acetyl-5-hydroxytryptamine	Alkaloids	Plumerane	1210-83-9	3
pmn001606	309.28	309.28	309.28	310.287	C20H38O2	[M-H]-	Eicosenoic acid	Lipids	Free fatty acids	26764-41-0	3
Lmcn009539	293.249	293.249	293.249	294.256	C19H34O2	[M-H]-	E,E,Z-1,3,12-Nonadecatriene-5,14-diol	Lipids	Free fatty acids	-	3
mws0396	281.249	281.249	281.248	282.256	C18H34O2	[M-H]-	Elaidic Acid	Lipids	Free fatty acids	112-79-8	3
pme0151	115.05	115.05	98.0239	114.043	C4H6N2O2	[M+H]+	5,6-Dihydrouracil	Nucleotides and derivatives	Nucleotides and derivatives	504-07-4	3
mws0366	277.217	277.217	277.219	278.225	C18H30O2	[M-H]-	γ-Linolenic Acid*	Lipids	Free fatty acids	506-26-3	1
MWS5172	113.061	113.061	68.9928	114.068	C6H10O2	[M-H]-	2-Methyl-4-pentenoic Acid	Organic acids	Organic acids	1575-74-2	3
mws0921	149.061	149.061	131.05	150.068	C9H10O2	[M-H]-	p-Coumaryl alcohol	Phenolic acids	Phenolic acids	3690-05-9	3
MWS0933	170.092	170.092	124.087	169.085	C7H11N3O2	[M+H]+	1-Methylhistidine*	Amino acids and derivatives	Amino acids and derivatives	332-80-9	3
pme0181	170.092	170.092	124.088	169.085	C7H11N3O2	[M+H]+	3-Methyl-L-Histidine*	Amino acids and derivatives	Amino acids and derivatives	368-16-1	3
pmb2977	739.209	739.209	431.3	740.216	C33H40O19	[M-H]-	Chrysoeriol-8-C-arabinoside-7-O-rutinoside	Flavonoids	Flavones	-	3
Lmjp002906	479.118	479.118	317.065	478.111	C22H22O12	[M+H]+	Rhamnetin-3-O-Glucoside*	Flavonoids	Flavonols	27875-34-9	3
pme3388	189.135	189.135	144.102	188.127	C7H16N4O2	[M+H]+	Homoarginine	Amino acids and derivatives	Amino acids and derivatives	156-86-5	3
pme1987	88.0404	88.0404	71.0124	89.0477	C3H7NO2	[M-H]-	L-Alanine	Amino acids and derivatives	Amino acids and derivatives	56-41-7	3
ML10198895	88.0404	88.0404	88.0404	89.0477	C3H7NO2	[M-H]-	N-Methylglycine	Amino acids and derivatives	Amino acids and derivatives	107-97-1	3
mws0120	258.11	258.11	104.107	257.103	C8H20NO6P	[M+H]+	Choline Alfoscerate	Lipids	PC	28319-77-9	3
mws0914	271.061	271.061	151.003	272.068	C15H12O5	[M-H]-	3,5,7-Trihydroxyflavanone (Pinobanksin)*	Flavonoids	Flavanonols	548-82-3	1
pme2529	163.061	163.061	101.024	164.069	C6H12O5	[M-H]-	1,5-Anhydro-D-glucitol	Others	Saccharides	154-58-5	3
Lmbn001754	175.061	175.061	115.04	176.069	C7H12O5	[M-H]-	3-Isopropylmalic Acid*	Organic acids	Organic acids	921-28-8	2
pme2435	163.061	163.061	59.0139	164.069	C6H12O5	[M-H]-	L-Fucose*	Others	Saccharides	2438-80-4	3
mws0854	163.061	163.061	59.0139	164.069	C6H12O5	[M-H]-	Rhamnose*	Others	Saccharides	3615-41-6	3
MWSHY0190	609.181	609.181	301.079	608.174	C28H32O15	[M+H]+	Diosmetin-7-O-rutinoside (Diosmin)*	Flavonoids	Flavones	520-27-4	3
pmb0197	298.115	298.115	166.072	297.107	C11H15N5O5	[M+H]+	N7-Methylguanosine	Nucleotides and derivatives	Nucleotides and derivatives	20244-86-4	3
pmn001423	385.187	385.187	223.135	386.194	C19H30O8	[M-H]-	Roseoside	Others	Ketone compounds	54835-70-0	3
pmn001419	325.093	325.093	163.04	326.1	C15H18O8	[M-H]-	1-O-p-Coumaroyl-β-D-glucose*	Phenolic acids	Phenolic acids	7139-64-2	1
Lmmn002179	313.093	313.093	107.05	314.1	C14H18O8	[M-H]-	Methylsalicylate-2-O-glucoside	Phenolic acids	Phenolic acids	10019-60-0	3
Hmqp003184	667.15	667.15	287.062	666.143	C29H30O18	[M+H]+	Luteolin-7-O-(6''-malonyl)glucoside-5-O-arabinoside	Flavonoids	Flavones	-	3
MWS2050	76.0757	76.0757	58.0723	75.0684	C3H9NO	[M+H]+	1-Aminopropan-2-ol*	Alkaloids	Alkaloids	78-96-6	3
MWS0812	76.0757	76.0757	58.0723	75.0684	C3H9NO	[M+H]+	Trimethylamine N-Oxide*	Alkaloids	Alkaloids	1184-78-7	3
mws0333	191.118	191.118	159.068	190.111	C11H14N2O	[M+H]+	5-Methoxytryptamine	Alkaloids	Plumerane	608-07-1	3
pmf0293	269.285	269.285	209.226	270.292	C18H38O	[M-H]-	1-Octadecanol	Lipids	Free fatty acids	112-92-5	3
pmb2855	307.115	307.115	145.062	308.122	C11H20N2O8	[M-H]-	L-Glutamine-O-glycoside	Amino acids and derivatives	Amino acids and derivatives	-	3
mws4017	285.222	285.222	285.222	286.23	C20H30O	[M-H]-	Ferruginol	Terpenoids	Ditepenoids	514-62-5	3
mws0572	126.066	126.066	109.04	125.059	C5H7N3O	[M+H]+	5-Methylcytosine	Nucleotides and derivatives	Nucleotides and derivatives	554-01-8	3
pmp000531	519.186	519.186	357.134	518.179	C26H30O11	[M+H]+	Phellamurin	Flavonoids	Flavanonols	52589-11-4	3
pmp000579	463.123	463.123	301.07	462.116	C22H22O11	[M+H]+	Diosmetin-7-O-galactoside*	Flavonoids	Flavones	-	3
MWSHY0078	423.092	423.092	303.05	422.085	C19H18O11	[M+H]+	Mangiferin	Flavonoids	Other Flavonoids	4773-96-0	3
MWSHY0042	183.065	183.065	140.047	182.058	C9H10O4	[M+H]+	Syringaldehyde; 4-Hydroxy-3,5-Dimethoxybenzaldehyde	Others	Aldehyde compounds	134-96-3	3
MWS0686	194.045	194.045	121.029	193.037	C9H7NO4	[M+H]+	5,6-Dihydroxy-1H-indole-2-carboxylic acid	Alkaloids	Plumerane	4790-08-3	3
Lmmn000806	131.035	131.035	87.0459	132.042	C5H8O4	[M-H]-	Dimethylmalonic acid*	Organic acids	Organic acids	595-46-0	3
pme1975	103.004	103.004	59.0139	104.011	C3H4O4	[M-H]-	Malonic acid	Organic acids	Organic acids	141-82-2	3
Lmbn000193	103.004	103.004	59.0139	104.011	C3H4O4	[M-H]-	Tartronate semialdehyde*	Organic acids	Organic acids	2480-77-5	1
Hmhp001812	282.12	282.12	136.06	281.112	C11H15N5O4	[M+H]+	2'-O-Methyladenosine	Nucleotides and derivatives	Nucleotides and derivatives	2140-79-6	3
pma6455	229.012	229.012	96.9696	230.019	C5H11O8P	[M-H]-	Ribulose-5-phosphate	Others	Saccharides	4151-19-3	3
Hmcn000192	209.067	209.067	59.0139	210.074	C7H14O7	[M-H]-	Sedoheptulose	Others	Saccharides	3019-74-7	3
mws1189	193.035	193.035	72.9931	194.043	C6H10O7	[M-H]-	D-Galacturonic acid*	Others	Saccharides	685-73-4	3
MWSHY0162	627.156	627.156	303.058	626.148	C27H30O17	[M+H]+	Quercetin-3-O-sophoroside (Baimaside)*	Flavonoids	Flavonols	18609-17-1	3
MWS1779	108.081	108.081	65.0417	107.073	C7H9N	[M+H]+	2,6-Dimethylpyridine	Alkaloids	Pyridine alkaloids	108-48-5	3
MWS1860	72.0808	72.0808	55.0541	71.0735	C4H9N	[M+H]+	Pyrrolidin	Alkaloids	Pyrrole alkaloids	123-75-1	3
MWSHY0134	435.129	435.129	243.065	434.121	C21H22O10	[M+H]+	Engeletin	Flavonoids	Flavanonols	572-31-6	3
pmb2221	318.3	318.3	60.0444	317.293	C18H39NO3	[M+H]+	4-Hydroxysphinganine; Phytosphingosine	Lipids	Sphingolipids	554-62-1	3
MWSHY0141	163.039	163.039	107.05	162.032	C9H6O3	[M+H]+	7-Hydroxy-4-chromone	Others	Chromone	59887-89-7	3
Lmsn001014	331.067	331.067	169.014	332.074	C13H16O10	[M-H]-	1-O-Galloyl-β-D-glucose*	Phenolic acids	Phenolic acids	58511-73-2	1
pmb0639	757.219	757.219	595.2	756.211	C33H40O20	[M+H]+	Apigenin-8-C-glucoside-7-O-Sophoroside	Flavonoids	Flavones	-	3
Lmqp000427	146.081	146.081	82.0656	145.074	C6H11NO3	[M+H]+	N-Methyl-Trans-4-Hydroxy-L-Proline	Amino acids and derivatives	Amino acids and derivatives	4252-82-8	3
pme1383	170.081	170.081	134.06	169.074	C8H11NO3	[M+H]+	Pyridoxine	Others	Vitamin	65-23-6	3
mws1389	455.353	455.353	455.353	456.36	C30H48O3	[M-H]-	3-Hydroxyolean-12-en-28-oic acid (Oleanolic acid)*	Terpenoids	Triterpene	508-02-1	1
mws4053	455.353	455.353	455.353	456.36	C30H48O3	[M-H]-	3-Hydroxyurs-12-en-28-oic acid (Ursolic acid)*	Terpenoids	Triterpene	77-52-1	1
pme0124	173.092	173.092	116.071	172.085	C7H12N2O3	[M+H]+	Gly-Pro	Amino acids and derivatives	Amino acids and derivatives	704-15-4	3
mws0001	133.061	133.061	74.0237	132.054	C4H8N2O3	[M+H]+	L-Asparagine	Amino acids and derivatives	Amino acids and derivatives	70-47-3	3
mws0341	131.071	131.071	85.0659	132.079	C6H12O3	[M-H]-	2-Hydroxyisocaproic acid	Organic acids	Organic acids	20312-37-2	3
mws0972	131.071	131.071	85.0659	132.079	C6H12O3	[M-H]-	6-Hydroxyhexanoic acid	Organic acids	Organic acids	1191-25-9	3
mws0576	103.04	103.04	59.0139	104.047	C4H8O3	[M-H]-	3-Hydroxybutyric acid	Organic acids	Organic acids	300-85-6	3
pmd0146	548.371	548.371	184.073	547.364	C28H54NO7P	[M+H]+	LysoPC 20:2(2n isomer)*	Lipids	LPC	-	3
pmc0960	544.34	544.34	184.073	543.332	C28H50NO7P	[M+H]+	LysoPC 20:4	Lipids	LPC	-	3
Lmhp009368	568.34	568.34	184.073	567.332	C30H50NO7P	[M+H]+	LysoPC 22:6	Lipids	LPC	-	3
pmb0856	480.308	480.308	339.289	479.301	C23H46NO7P	[M+H]+	LysoPE 18:1(2n isomer)*	Lipids	LPE	-	3
mws1089	421.075	421.075	241.011	422.082	C12H23O14P	[M-H]-	Sucrose-6-phosphate	Others	Saccharides	-	3
MWSHY0163	289.071	289.071	215.071	288.063	C15H12O6	[M+H]+	Aromadendrin (Dihydrokaempferol)	Flavonoids	Flavanonols	480-20-6	3
pme1738	138.079	138.079	94.0651	137.071	C7H9N2O	[M+H]+	3-Carbamyl-1-methylpyridinium;(1-Methylnicotinamide)	Alkaloids	Pyridine alkaloids	1005-24-9	3
mws0097	357.134	357.134	151.038	358.142	C20H22O6	[M-H]-	Pinoresinol*	Lignans and Coumarins	Lignans	487-36-5	1
pme2761	161.009	161.009	73.0284	162.016	C5H6O6	[M-H]-	4-Hydroxy-2-oxoglutaric acid	Organic acids	Organic acids	1187-99-1	3
mws0262	149.009	149.009	87.0088	150.016	C4H6O6	[M-H]-	L-Tartaric acid	Organic acids	Organic acids	87-69-4	3
Lmgp004959	639.192	639.192	331.082	638.185	C29H34O16	[M+H]+	Tricin-7-O-neohesperidoside*	Flavonoids	Flavones	53766-40-8	2
pmb0764	144.048	144.048	113.029	143.041	C6H9NOS	[M+H]+	4-Methyl-5-thiazoleethanol	Others	Others	137-00-8	3
pmb0681	403.102	403.102	367.08	402.095	C20H18O9	[M+H]+	Apigenin-8-C-Arabinoside	Flavonoids	Flavones	-	3
pme0500	503.162	503.162	323.098	504.169	C18H32O16	[M-H]-	D-Melezitose	Others	Saccharides	597-12-6	3
mws1589	503.162	503.162	179.055	504.169	C18H32O16	[M-H]-	D-Panose*	Others	Saccharides	33401-87-5	3
MWS2056	115.075	115.075	69.0697	114.068	C6H10O2	[M+H]+	Delta-Hexalactone	Others	Lactones	823-22-3	3
MWS2069	139.075	139.075	77.0379	138.068	C8H10O2	[M+H]+	2-Methoxy-4-methylphenol	Phenolic acids	Phenolic acids	93-51-6	3
Zmhn002422	355.103	355.103	193.052	356.111	C16H20O9	[M-H]-	1-O-Feruloyl-β-D-glucose	Phenolic acids	Phenolic acids	7196-71-6	3
Lmfn002823	451.103	451.103	121.028	452.111	C24H20O9	[M-H]-	Cinchonain Ib	Flavonoids	Flavanols	85081-24-9	3
pmn001417	451.103	451.103	341.102	452.111	C24H20O9	[M-H]-	Cinchonain Ic	Flavonoids	Flavanols	85081-22-7	3
pmn001418	451.103	451.103	341.102	452.111	C24H20O9	[M-H]-	Cinchonain Id*	Flavonoids	Flavanols	85022-67-9	3
mws1015	339.072	339.072	177.019	340.079	C15H16O9	[M-H]-	Esculin (6,7-Dihydroxycoumarin-6-O-glucoside)*	Lignans and Coumarins	Coumarins	531-75-9	3
Lmcn004772	399.072	399.072	233.048	400.079	C20H16O9	[M-H]-	Theaflagallin	Tannins	Tannin	102208-15-1	3
pme2244	190.086	190.086	118.065	189.079	C11H11NO2	[M+H]+	3-Indolepropionic acid	Alkaloids	Plumerane	830-96-6	3
mws4052	102.055	102.055	56.0496	101.048	C4H7NO2	[M+H]+	1-Aminocyclopropane-1-carboxylic acid	Organic acids	Organic acids	22059-21-8	3
pmf0397	311.296	311.296	311.296	312.303	C20H40O2	[M-H]-	Arachidic acid	Lipids	Free fatty acids	506-30-9	3
pme2527	133.097	133.097	116.071	132.09	C5H12N2O2	[M+H]+	L-Ornithine	Amino acids and derivatives	Amino acids and derivatives	70-26-8	3
pmn001610	307.264	307.264	307.264	308.272	C20H36O2	[M-H]-	Eicosadienoic acid*	Lipids	Free fatty acids	5598-38-9	1
pmb0606	477.103	477.103	301.071	476.096	C22H20O12	[M+H]+	Chrysoeriol-7-O-glucuronide*	Flavonoids	Flavones	-	3
pmp000583	477.103	477.103	301.07	476.096	C22H20O12	[M+H]+	Diosmetin-7-O-glucuronide*	Flavonoids	Flavones	35110-20-4	3
MWS5164	203.15	203.15	70.0653	202.143	C8H18N4O2	[M+H]+	N,N'-Dimethylarginine;SDMA*	Amino acids and derivatives	Amino acids and derivatives	30344-00-4	3
pme2801	167.056	167.056	150.03	166.049	C6H6N4O2	[M+H]+	7-Methylxanthine	Nucleotides and derivatives	Nucleotides and derivatives	552-62-5	3
MWSHY0080	595.166	595.166	287.058	594.159	C27H30O15	[M+H]+	Luteolin-7-O-neohesperidoside (Lonicerin)*	Flavonoids	Flavones	25694-72-8	1
mws0866	259.022	259.022	96.9696	260.03	C6H13O9P	[M-H]-	D-Glucose 6-phosphate*	Others	Saccharides	56-73-5	1
Lmhp009384	679.39	679.39	263.24	678.383	C33H58O14	[M+H]+	1-Linoleoylglycerol-2,3-di-O-glucoside*	Lipids	Glycerol ester	-	1
Lmhp009190	679.39	679.39	263.24	678.383	C33H58O14	[M+H]+	2-Linoleoylglycerol-1,3-di-O-glucoside*	Lipids	Glycerol ester	-	1
Zmsp009001	679.39	679.39	263.24	678.383	C33H58O14	[M+H]+	2-hydroxy-3-{[3,4,5-trihydroxy-6-({[3,4,5-trihydroxy-6-(hydroxymethyl)oxan-2-yl]oxy}methyl)oxan-2-yl]oxy}propyl octadeca-9,12-dienoate	Others	Others	-	3
pmp001111	579.171	579.171	525.139	578.164	C27H30O14	[M+H]+	Violanthin	Flavonoids	Flavones	40581-17-7	3
MW0157568	291.13	291.13	139.02	290.123	C10H18N4O6	[M+H]+	Thr-Asn-Gly	Amino acids and derivatives	Amino acids and derivatives	-	3
Zmdp001857	311.124	311.124	165.055	310.116	C14H18N2O6	[M+H]+	γ-Glu-Tyr	Amino acids and derivatives	Amino acids and derivatives	7432-23-7	3
MWS1882	132.03	132.03	88.0403	133.037	C4H7NO4	[M-H]-	Iminodiacetic acid	Organic acids	Organic acids	142-73-4	3
ZbWp002423	180.102	180.102	120.081	179.095	C10H13NO2	[M+H]+	N-methylphenylalanine	Amino acids and derivatives	Amino acids and derivatives	-	3
MWS00204g	104.071	104.071	58.0659	103.063	C4H9NO2	[M+H]+	N-Ethylglycine*	Amino acids and derivatives	Amino acids and derivatives	627-01-0	2
ML10176345	171.03	171.03	109.03	172.037	C7H8O5	[M-H]-	3-Dehydroshikimic acid	Organic acids	Organic acids	2922-42-1	3
MWS3036	147.03	147.03	85.03	148.037	C5H8O5	[M-H]-	3-Hydroxyglutaric acid	Organic acids	Organic acids	638-18-6	3
Lmbn000216	147.03	147.03	57.03	148.037	C5H8O5	[M-H]-	3-Methylmalic acid*	Organic acids	Organic acids	152204-30-3	3
mws0889	135.03	135.03	75.01	136.037	C4H8O5	[M-H]-	D-Threonic Acid	Others	Saccharides	3909-12-4	1
pmb2826	147.03	147.03	87.01	148.037	C5H8O5	[M-H]-	L-Citramalic acid	Organic acids	Organic acids	6236-09-5	3
Ladp002935	190.05	190.05	144.04	189.043	C10H7NO3	[M+H]+	3-quinolinecarboxylic acid	Alkaloids	Quinoline alkaloids	-	2
mws4516	130.05	130.05	84.05	129.043	C5H7NO3	[M+H]+	Pyroglutamic acid	Amino acids and derivatives	Amino acids and derivatives	4042-36-8	1
Wayn000884	353.073	353.072	111.004	354.08	C12H18O12	[M-H]-	Citric acid glucoside	Organic acids	Organic acids	-	3
pmb0296	357.3	357.3	265.25	356.293	C21H40O4	[M+H]+	1-Oleoyl-Sn-Glycerol	Lipids	Glycerol ester	129784-87-8	2
Wcgp003260	373.149	373.149	179.07	372.142	C17H24O9	[M+H]+	1-(2-hydroxy-6-methoxy-3,5-dimethyl-4-{[3,4,5-trihydroxy-6-(hydroxymethyl)oxan-2-yl]oxy}phenyl)ethanone	Others	Others	-	3
Wafn003485	337.151	337.15	179.056	338.158	C14H26O9	[M-H]-	Dihydroxyoctanoic acid glucoside	Others	Saccharides	-	3
pmp000171	463.16	463.16	301.11	462.153	C23H26O10	[M+H]+	Andrographidine A	Flavonoids	Flavanones	113963-37-4	3
pmb0855	496.34	496.34	184.07	495.332	C24H50NO7P	[M+H]+	LysoPC 16:0	Lipids	LPC	17364-16-8	2
pmd0132	496.34	496.34	184.07	495.332	C24H50NO7P	[M+H]+	LysoPC 16:0(2n isomer)	Lipids	LPC	-	1
Lmhp009590	508.34	508.34	184.07	507.332	C25H50NO7P	[M+H]+	LysoPC 17:1	Lipids	LPC	-	2
pme2165	155.01	155.01	111.02	156.017	C5H4N2O4	[M-H]-	Orotic acid (Vitamin B13)	Others	Vitamin	65-86-1	3
Lsjp211221	277.18	277.18	235.17	276.173	C17H24O3	[M+H]+	Buddledin A	Terpenoids	Sesquiterpenoids	-	3
MWS00330g	116.071	116.071	70.0662	115.063	C5H9NO2	[M+H]+	1-Amino-1-cyclobutane-carboxylic-acid*	Amino acids and derivatives	Amino acids and derivatives	22264-50-2	2
MWS201477	221.113	221.113	74.0618	220.106	C8H16N2O5	[M+H]+	Thr-Thr	Amino acids and derivatives	Amino acids and derivatives	-	3
Lmbn013410	205.16	205.16	189.13	206.167	C14H22O	[M-H]-	2,4-Di-Tert-Butylphenol	Phenolic acids	Phenolic acids	96-76-4	3
Lmln010063	205.16	205.16	189.13	206.167	C14H22O	[M-H]-	2,6-Di-tert-butylphenol	Others	Others	128-39-2	1
pmf0175	157.16	157.16	157.16	158.167	C10H22O	[M-H]-	2-Decanol	Others	Alcohol compounds	1120-06-5	3
Zmpn008194	471.348	471.348	471.348	472.355	C30H48O4	[M-H]-	2,3-Dihydroxyurs-12-en-28-oic acid (Corosolic acid)*	Terpenoids	Triterpene	4547-24-4	3
MWSmce370	151.04	151.04	107.05	152.047	C8H8O3	[M-H]-	4-Hydroxyphenylacetic acid*	Phenolic acids	Phenolic acids	156-38-7	3
Zmzp000145	189.16	189.16	84.08	188.153	C9H20N2O2	[M+H]+	Trimethyllysine	Amino acids and derivatives	Amino acids and derivatives	23284-33-5	3
Lazp002106	727.208	727.208	271.061	726.201	C32H38O19	[M+H]+	Apigenin xylosyl glucosyl glucoside	Flavonoids	Flavones	-	3
pmp001273	520.34	520.34	184.07	519.332	C26H50NO7P	[M+H]+	LysoPC 18:2	Lipids	LPC	-	2
pmp001251	520.34	520.34	184.07	519.332	C26H50NO7P	[M+H]+	LysoPC 18:2(2n isomer)	Lipids	LPC	-	1
Wcdp003593	579.15	579.15	409.09	578.142	C30H26O12	[M+H]+	2-(3,4-dihydroxyphenyl)-4-[2-(3,4-dihydroxyphenyl)-3,5,7-trihydroxy-3,4-dihydro-2h-1-benzopyran-8-yl]-3,4-dihydro-2h-1-benzopyran-3,5,7-triol	Others	Others	-	3
Lmpp003930	579.15	579.15	271.06	578.142	C30H26O12	[M+H]+	Apigenin-7-O-(6''-p-Coumaryl)glucoside	Flavonoids	Flavones	-	3
Lajp003377	579.15	579.15	127.04	578.142	C30H26O12	[M+H]+	Fisetinidol-(4α,6)-gallocatechin	Flavonoids	Flavanols	1262536-83-3	3
Zmmp003443	334.14	334.14	188.07	333.132	C16H19N3O5	[M+H]+	γ-Glu-Trp	Amino acids and derivatives	Amino acids and derivatives	66471-20-3	1
MW0063477	365.27	365.27	283.26	306.256	C20H34O2	[M+CH3COO]-	Sciadonic acid	Lipids	Free fatty acids	7019-85-4	3
MW0102909	341.27	341.27	281.25	282.256	C18H34O2	[M+CH3COO]-	trans-Vaccenic acid	Lipids	Free fatty acids	693-72-1	3
Wagp005847	495.15	495.15	247.1	494.142	C23H26O12	[M+H]+	Columbianetin malonyl glucopyranoside	Lignans and Coumarins	Coumarins	-	1
Lmcsp00364	275.135	275.135	175.119	274.128	C10H18N4O5	[M+H]+	Succinyl arginine	Amino acids and derivatives	Amino acids and derivatives	2478-02-6	3
MWS4354	282.12	282.12	150.08	281.112	C11H15N5O4	[M+H]+	N6-methyladenosine	Nucleotides and derivatives	Nucleotides and derivatives	1867-73-8	3
HJN055	435.13	435.13	273.08	436.137	C21H24O10	[M-H]-	Dihydrocharcone-4'-O-glucoside*	Flavonoids	Chalcones	-	2
MWSslk219	363.13	363.13	165.05	364.137	C15H24O10	[M-H]-	Harpagide	Terpenoids	Monoterpenoids	6926-08-5	3
Hmcn001415	387.13	387.13	225.07	388.137	C17H24O10	[M-H]-	Majoroside	Terpenoids	Monoterpenoids	134140-02-6	3
Cmrn001591	375.13	375.13	169.09	376.137	C16H24O10	[M-H]-	Mussaenosidic acid	Terpenoids	Monoterpenoids	82451-22-7	3
WaYn005089	447.13	447.13	285.077	448.137	C22H24O10	[M-H]-	Neosakuranin	Flavonoids	Flavanones	-	3
Zbpn005555	435.13	435.13	273.08	436.137	C21H24O10	[M-H]-	Phloretin-4'-O-glucoside (Trilobatin)*	Flavonoids	Chalcones	4192-90-9	2
MWS201415	231.098	231.097	70.0659	230.09	C9H14N2O5	[M+H]+	Pro-Asp	Amino acids and derivatives	Amino acids and derivatives	85227-98-1	3
mws0281	191.02	191.02	111.01	192.027	C6H8O7	[M-H]-	Citric Acid	Organic acids	Organic acids	77-92-9	2
Zmyn000453	191.02	191.02	111.01	192.027	C6H8O7	[M-H]-	Isocitric Acid	Organic acids	Organic acids	320-77-4	1
Lmyn005812	675.36	675.36	397.14	676.367	C33H56O14	[M-H]-	Gingerglycolipid A	Lipids	Glycerol ester	145937-22-0	1
MWS201464	294.182	294.181	84.0811	293.174	C15H23N3O3	[M+H]+	Lys-Phe	Amino acids and derivatives	Amino acids and derivatives	6235-35-4	3
MWSmce676	149.046	149.046	59.0132	150.053	C5H10O5	[M-H]-	D-Arabinose*	Others	Saccharides	10323-20-3	3
MWSmce454	151.041	151.04	65.0403	152.047	C8H8O3	[M-H]-	3,5-Dihydroxyacetophenone	Phenolic acids	Phenolic acids	51863-60-6	3
MWS201439	303.146	303.145	156.077	302.138	C15H18N4O3	[M+H]+	Phe-His	Amino acids and derivatives	Amino acids and derivatives	16874-81-0	3
Zbfn007626	504.31	504.31	279.23	505.317	C25H48NO7P	[M-H]-	1-Linoleoyl-2-Lysophosphatidic Acid Monobutylamine Ester	Lipids	Glycerol ester	-	1
MWS201455	262.14	262.14	84.0814	261.132	C10H19N3O5	[M+H]+	Asp-Lys*	Amino acids and derivatives	Amino acids and derivatives	5891-51-0	3
Lmyp004052	611.14	611.139	147.04	610.132	C30H26O14	[M+H]+	Quercetin-3-O-(6''-O-p-Coumaroyl)galactoside	Flavonoids	Flavonols	-	2
MWS201403	218.15	218.15	84.0816	217.143	C9H19N3O3	[M+H]+	Lys-Ala	Amino acids and derivatives	Amino acids and derivatives	17043-71-9	3
Zbfn004208	503.12	503.12	323.08	504.127	C24H24O12	[M-H]-	3-O-(3-Methoxy-4-hydroxybenzoyl)-4-O-caffeoylquinic acid	Phenolic acids	Phenolic acids	-	2
Lakn002075	431.12	431.12	137.02	432.127	C18H24O12	[M-H]-	4-Hydroxybenzoic acid glucosyl xyloside	Phenolic acids	Phenolic acids	-	2
pmn001587	431.12	431.12	269.07	432.127	C18H24O12	[M-H]-	Asperulosidic acid	Terpenoids	Monoterpenoids	25368-11-0	3
pmn001382	515.12	515.12	353.09	516.127	C25H24O12	[M-H]-	Isochlorogenic acid A*	Phenolic acids	Phenolic acids	2450-53-5	3
Li512115	515.12	515.12	353.09	516.127	C25H24O12	[M-H]-	Isochlorogenic acid B	Phenolic acids	Phenolic acids	14534-61-3	3
pmn001384	515.12	515.12	353.09	516.127	C25H24O12	[M-H]-	Isochlorogenic acid C*	Phenolic acids	Phenolic acids	57378-72-0	3
Zbqn003921	250.073	250.072	88.0441	251.079	C12H13NO5	[M-H]-	N-carboxy-N-(2-oxo-2-phenylethyl)-L-alanine	Amino acids and derivatives	Amino acids and derivatives	-	3
Hmbp002333	387.129	387.129	147.04	386.121	C17H22O10	[M+H]+	10-Dehydrogeniposide	Terpenoids	Sesquiterpenoids	-	3
pmc0066	333.06	333.06	137.05	332.052	C10H13N4O7P	[M+H]+	2'-Deoxyinosine-5'-monophosphate	Nucleotides and derivatives	Nucleotides and derivatives	3393-18-8	3
MWS00353g	178.088	178.087	86.0245	179.095	C10H13NO2	[M-H]-	α-Methyl-DL-Phenylalanine	Amino acids and derivatives	Amino acids and derivatives	1132-26-9	3
Wmhp000055	169.05	169.049	65.04	168.042	C8H8O4	[M+H]+	2,5-Dimethoxybenzoquinone*	Quinones	Quinones	3117-03-1	1
Zmsp001834	169.05	169.049	65	168.042	C8H8O4	[M+H]+	2,6-Dimethoxy-1,4-benzoquinone*	Quinones	Quinones	530-55-2	1
MWSmce001	181.05	181.049	107.05	180.042	C9H8O4	[M+H]+	5-Acetylsalicylic acid	Phenolic acids	Phenolic acids	13110-96-8	2
Hmbp001276	169.05	169.049	65.03	168.042	C8H8O4	[M+H]+	Gallacetophenone	Phenolic acids	Phenolic acids	528-21-2	3
Hmtp000827	169.05	169.049	67.05	168.042	C8H8O4	[M+H]+	Griffonilide	Others	Lactones	61371-55-9	1
Lhqp101814	217.05	217.049	202.03	216.042	C12H8O4	[M+H]+	Isobergapten*	Lignans and Coumarins	Coumarins	482-48-4	1
mws1579	217.05	217.049	202.02	216.042	C12H8O4	[M+H]+	Xanthotoxin; 8-Methoxypsoralen	Lignans and Coumarins	Coumarins	298-81-7	2
Zaqp008131	217.05	217.049	202.03	216.042	C12H8O4	[M+H]+	sphondin*	Lignans and Coumarins	Coumarins	483-66-9	1
MWS4301	151.041	151.04	107.05	152.047	C8H8O3	[M-H]-	3-hydroxyphenylacetic acid*	Phenolic acids	Phenolic acids	621-37-4	3
Lmrgn03385	281.14	281.139	237.15	282.147	C15H22O5	[M-H]-	Dihydrophaseic acid	Terpenoids	Sesquiterpenoids	41756-77-8	3
Yaln006140	353.14	353.139	149.07	354.147	C21H22O5	[M-H]-	Munduleaflavanone B	Flavonoids	Flavanones	-	2
MWS201411	261.156	261.156	84.0814	260.149	C10H20N4O4	[M+H]+	Lys-Asn	Amino acids and derivatives	Amino acids and derivatives	19908-06-6	3
Lazp008807	661.38	661.379	337.27	660.372	C33H56O13	[M+H]+	(25S)-5β-Furost-1β,2β,3β,4β,5β,22α,26-heptaol-26-O-β-D-glucoside	Steroids	Steroidal saponins	-	3
MWSHC2054	136.062	136.062	119.036	135.054	C5H5N5	[M+H]+	Adenine	Nucleotides and derivatives	Nucleotides and derivatives	73-24-5	3
Hmtn001120	315.109	315.108	153.056	316.116	C14H20O8	[M-H]-	5-(2-Hydroxyethyl)-2-O-glucosylphenol*	Phenolic acids	Phenolic acids	-	3
MW0150988	397.22	397.219	189.17	396.212	C17H28N6O5	[M+H]+	His-Leu-Gln	Amino acids and derivatives	Amino acids and derivatives	-	3
MWS201469	304.162	304.161	175.119	303.154	C11H21N5O5	[M+H]+	Glu-Arg	Amino acids and derivatives	Amino acids and derivatives	7219-59-2	3
MWS201479	239.103	239.103	136.076	238.095	C11H14N2O4	[M+H]+	Tyr-Gly	Amino acids and derivatives	Amino acids and derivatives	673-08-5	3
mws0192	117.02	117.019	73.03	118.027	C4H6O4	[M-H]-	Succinic acid*	Organic acids	Organic acids	110-15-6	2
Smnp003415	409.15	409.149	247.09	408.142	C20H24O9	[M+H]+	7-O-Methylaloesin	Flavonoids	Other Flavonoids	-	2
Wagp004859	409.15	409.149	247.1	408.142	C20H24O9	[M+H]+	Columbianetin Glucopyranoside	Lignans and Coumarins	Coumarins	55836-35-6	2
Zmcp102504	409.15	409.149	247.1	408.142	C20H24O9	[M+H]+	Marmesinin	Lignans and Coumarins	Coumarins	-	2
MWSslk209	421.15	421.149	259.1	420.142	C21H24O9	[M+H]+	Rhapontin	Others	Stilbene	155-58-8	2
Zmdn005358	373.13	373.129	313.1	374.137	C20H22O7	[M-H]-	Vladinol D	Lignans and Coumarins	Lignans	-	3
Wasn000495	311.099	311.098	89.0241	312.106	C11H20O10	[M-H]-	6-O-alpha-L-arabinopyranosyl-D-glucopyranose	Others	Saccharides	14116-69-9	3
Zjyp102909	235.17	235.169	119.09	234.162	C15H22O2	[M+H]+	11α-hydroxy-3-oxo-4(5),6(7)-diene-eudesman-12-ol	Terpenoids	Sesquiterpenoids	-	3
Zjyp102905	235.17	235.169	119.09	234.162	C15H22O2	[M+H]+	7-epi-teucrenone	Terpenoids	Sesquiterpenoids	-	3
MWSCX003	235.17	235.169	135.08	234.162	C15H22O2	[M+H]+	7α-H-9(10)-ene-11,12-epoxy-8-oxoeremophilane	Terpenoids	Sesquiterpenoids	-	3
Lhgp080602	235.17	235.169	67.05	234.162	C15H22O2	[M+H]+	8-Keto-9(10)-α-patchoulene-4α-ol	Terpenoids	Sesquiterpenoids	-	3
Zjyp102907	235.17	235.169	105.07	234.162	C15H22O2	[M+H]+	8-hydroxy-1,4a-dimethyl-7-(prop-1-en-2-yl)-4,4a,5,6,7,8-hexahydronaphthalen-2(3H)-one*	Terpenoids	Sesquiterpenoids	-	3
zjbp111604	235.17	235.169	133.1	234.162	C15H22O2	[M+H]+	8α-hydroxyeudesma-3,11(13)-dien-14-al	Terpenoids	Sesquiterpenoids	-	3
MWSmce591	235.17	235.169	105.07	234.162	C15H22O2	[M+H]+	Curcumenol*	Terpenoids	Sesquiterpenoids	19431-84-6	3
Qmyp101119	235.17	235.169	133.1	234.162	C15H22O2	[M+H]+	Procurcumenol	Terpenoids	Sesquiterpenoids	21698-40-8	3
Qmjp081305	235.17	235.169	189.16	234.162	C15H22O2	[M+H]+	Shizukafuranol	Terpenoids	Sesquiterpenoids	90332-93-7	3
Sayp008963	235.17	235.169	133.1	234.162	C15H22O2	[M+H]+	phomophyllin H	Terpenoids	Sesquiterpenoids	-	3
Lhsp101904	235.17	235.169	179.11	234.162	C15H22O2	[M+H]+	polygodial	Terpenoids	Sesquiterpenoids	6754-20-7	3
MWSmce466	135.046	135.045	92.0293	136.052	C8H8O2	[M-H]-	4-Hydroxyacetophenone	Others	Ketone compounds	99-93-4	3
MWSmce039	124.04	124.039	80.05	123.032	C6H5NO2	[M+H]+	Isonicotinic acid	Others	Vitamin	55-22-1	2
mws0183	153.02	153.019	109.03	154.027	C7H6O4	[M-H]-	3,4-Dihydroxybenzoic acid (Protocatechuic acid)	Phenolic acids	Phenolic acids	99-50-3	3
mws1013	177.02	177.019	133.03	178.027	C9H6O4	[M-H]-	Esculetin (6,7-Dihydroxycoumarin)	Lignans and Coumarins	Coumarins	305-01-1	3
pme3207	141.02	141.019	59.01	142.027	C6H6O4	[M-H]-	Muconic acid	Organic acids	Organic acids	1119-72-8	3
pme0282	165.02	165.019	77.04	166.027	C8H6O4	[M-H]-	Phthalic acid	Phenolic acids	Phenolic acids	88-99-3	3
MWSHY0010	743.24	743.239	435.14	742.232	C33H42O19	[M+H]+	Troxerutin	Flavonoids	Flavonols	7085-55-4	2
WaYn004793	579.173	579.172	285.077	580.179	C27H32O14	[M-H]-	Isosakuranetin 7-Alpha-L-Arabinofuranosyl-(1→6)-Glucoside	Flavonoids	Flavanones	-	3
MWSmce643	363.182	363.181	111.045	364.189	C20H28O6	[M-H]-	Phorbol	Terpenoids	Ditepenoids	17673-25-5	3
Lmqn008288	299.26	299.259	299.26	300.266	C18H36O3	[M-H]-	3-Hydroxyoctadecanoic Acid	Lipids	Free fatty acids	45261-96-9	2
pmb0426	219.15	219.149	174.09	218.142	C13H18N2O	[M+H]+	N,N-Dimethyl-5-methoxytryptamine	Alkaloids	Plumerane	1019-45-0	3
Lahp003147	219.15	219.149	131.05	218.142	C13H18N2O	[M+H]+	N,N-cinnamoylbutanediamine*	Alkaloids	Phenolamine	-	2
Qagp003587	219.15	219.149	131.05	218.142	C13H18N2O	[M+H]+	N-Monocinnamoylputrescine*	Alkaloids	Phenolamine	-	2
pme2550	173.01	173.009	129.02	174.016	C6H6O6	[M-H]-	Cis-Aconitic acid	Organic acids	Organic acids	585-84-2	3
MA10039492	173.01	173.009	71.03	174.016	C6H6O6	[M-H]-	Dehydroascorbic acid	Others	Vitamin	490-83-5	1
Lmqn000432	333.06	333.059	333.06	334.067	C9H19O11P	[M-H]-	1-(sn-Glycero-3-phospho)-1D-myo-inositol	Others	Saccharides	-	2
Wccp011838	282.28	282.279	69.07	281.272	C18H35NO	[M+H]+	Octadec-8-enamide	Alkaloids	Alkaloids	-	1
YC512118	282.28	282.279	247.24	281.272	C18H35NO	[M+H]+	Oleamide (9-Octadecenamide)	Lipids	Free fatty acids	301-02-0	1
Laxp004783	477.14	477.139	315.09	476.132	C23H24O11	[M+H]+	Abrusin	Flavonoids	Flavones	-	2
Zbhp004510	465.14	465.139	303.09	464.132	C22H24O11	[M+H]+	Hesperetin-3'-O-glucoside*	Flavonoids	Flavanones	-	2
Lmzp002365	465.14	465.139	303.09	464.132	C22H24O11	[M+H]+	Hesperetin-7-O-glucoside*	Flavonoids	Flavanones	31712-49-9	2
Zbyp002336	453.14	453.139	291.09	452.13	C21H24O11	[M+H]+	p-galloyl-oxyphenyl-β-D-glucoside	Phenolic acids	Phenolic acids	-	3
MWSslk160	633.074	633.073	301.001	634.081	C27H22O18	[M-H]-	Corilagin*	Tannins	Tannin	23094-69-1	3
Hmtp000776	168.066	168.065	105.034	167.058	C8H9NO3	[M+H]+	4,5,6-Trihydroxy-2-cyclohexen-1-ylideneacetonitrile	Alkaloids	Alkaloids	-	3
pme3961	252.11	252.109	136.06	251.102	C10H13N5O3	[M+H]+	2'-Deoxyadenosine	Nucleotides and derivatives	Nucleotides and derivatives	958-09-8	3
pmn001394	405.12	405.119	243.07	406.126	C20H22O9	[M-H]-	2,3,5,4'-Tetrahydroxystilbene-2-O-glucoside	Others	Stilbene	82373-94-2	2
pmn001399	405.12	405.119	243.07	406.126	C20H22O9	[M-H]-	2,4,6,4'-Tetrahydroxy-stilbene-2-O-glucoside	Others	Stilbene	-	2
Lmdn001560	345.12	345.119	165.06	346.126	C15H22O9	[M-H]-	6-DeoxyCatalpol	Terpenoids	Monoterpenoids	99499-99-7	3
Wafn002827	357.12	357.119	195.07	358.126	C16H22O9	[M-H]-	Dihydroferulic acid glucoside	Phenolic acids	Phenolic acids	-	1
MWSmce341	279.16	279.159	149.03	278.152	C16H22O4	[M+H]+	Butyl isobutyl phthalate	Phenolic acids	Phenolic acids	17851-53-5	1
Lmxp011770	279.16	279.159	149.02	278.152	C16H22O4	[M+H]+	Diisobutyl phthalate	Phenolic acids	Phenolic acids	84-69-5	3
Qatp004390	267.16	267.159	145.1	266.152	C15H22O4	[M+H]+	Magnograndiolide	Terpenoids	Sesquiterpenoids	92618-98-9	3
pmp001230	279.16	279.159	121.03	278.152	C16H22O4	[M+H]+	Senkyunolide M	Others	Lactones	146986-60-9	3
Walp009488	418.39	418.389	356.35	417.382	C24H51NO4	[M+H]+	2-aminotetracoSane-1,6,7,23-tetraol	Lipids	Sphingolipids	-	2
MWS201437	247.13	247.129	86.0968	246.122	C10H18N2O5	[M+H]+	Leu-Asp	Amino acids and derivatives	Amino acids and derivatives	32949-40-9	3
Zbqp001937	203.14	203.139	130.05	202.132	C9H18N2O3	[M+H]+	2,6-diamino-7-methyl-5-oxooctanoic acid	Amino acids and derivatives	Amino acids and derivatives	-	1
Zbqp002313	203.14	203.139	84.04	202.132	C9H18N2O3	[M+H]+	4-amino-5-(butylamino)-5-oxopentanoic acid	Amino acids and derivatives	Amino acids and derivatives	-	2
MW0110450	215.14	215.139	72.08	214.132	C10H18N2O3	[M+H]+	Valylproline	Amino acids and derivatives	Amino acids and derivatives	20488-27-1	3
WaYp007721	290.27	290.269	242.25	289.262	C16H35NO3	[M+H]+	2-Aminohexadecane-1,16,16-triol	Lipids	Sphingolipids	-	2
WaYp006462	290.27	290.269	228.23	289.262	C16H35NO3	[M+H]+	2-Aminohexadecane-1,5,15-triol	Lipids	Sphingolipids	-	1
pma0791	521.13	521.129	273.08	520.122	C24H24O13	[M+H]+	Naringenin-7-O-(6''-malonyl)glucoside	Flavonoids	Flavanones	-	3
MWS1810	130.16	130.159	57.07	129.152	C8H19N	[M+H]+	Octylamine	Alkaloids	Alkaloids	111-86-4	2
Wcfp005519	163.04	163.039	133.03	162.032	C9H6O3	[M+H]+	5-hydroxyindene-1,3-dione	Terpenoids	Sesquiterpenoids	131977-61-2	3
zjgp122320	163.04	163.039	89.04	162.032	C9H6O3	[M+H]+	6-hydroxycoumarin	Lignans and Coumarins	Coumarins	6093-68-1	3
Lmbp102601	163.04	163.039	89.04	162.032	C9H6O3	[M+H]+	7-Hydroxycoumarin;Umbelliferone	Lignans and Coumarins	Coumarins	93-35-6	1
mws1668	187.04	187.039	131.05	186.032	C11H6O3	[M+H]+	Angelicin*	Lignans and Coumarins	Coumarins	523-50-2	1
Lhqp101816	187.04	187.039	131.05	186.032	C11H6O3	[M+H]+	Bakuchicin	Lignans and Coumarins	Coumarins	-	2
MWSHC2067	139.04	139.039	65.04	138.032	C7H6O3	[M+H]+	Protocatechualdehyde	Others	Aldehyde compounds	139-85-5	1
MWSmce324	187.04	187.039	131.05	186.032	C11H6O3	[M+H]+	Psoralen*	Lignans and Coumarins	Coumarins	66-97-7	1
MWS20172	127.04	127.039	53.04	126.032	C6H6O3	[M+H]+	5-Hydroxymethylfurfural*	Others	Aldehyde compounds	67-47-0	2
MWSHC20158	127.04	127.039	53.04	126.032	C6H6O3	[M+H]+	5-Methoxyfurfural*	Others	Aldehyde compounds	21300-07-2	2
NK10264324	127.04	127.039	81.03	126.032	C6H6O3	[M+H]+	Phloroglucinol; 1,3,5-Benzenetriol	Others	Others	108-73-6	2
mws0260	175.12	175.119	116.07	174.112	C6H14N4O2	[M+H]+	L-Arginine	Amino acids and derivatives	Amino acids and derivatives	74-79-3	1
WaYn003861	327.11	327.108	123.044	328.116	C15H20O8	[M-H]-	Salicin 6'-Acetate	Phenolic acids	Phenolic acids	19764-02-4	3
Lmsp004450	359.15	359.149	131.05	358.142	C20H22O6	[M+H]+	Dehydrodiconiferyl alcohol	Lignans and Coumarins	Lignans	4263-87-0	3
Zblp003803	275.092	275.091	123.044	274.084	C15H14O5	[M+H]+	2,4,2',5'-Tetrahydroxydihydrochalcone	Flavonoids	Chalcones	-	3
pme1178	284.1	284.099	152.06	283.092	C10H13N5O5	[M+H]+	Guanosine	Nucleotides and derivatives	Nucleotides and derivatives	118-00-3	3
Lmsn003297	449.11	449.109	287.06	450.116	C21H22O11	[M-H]-	3,4,2',4',6'-Pentahydroxychalcone-4'-O-glucoside	Flavonoids	Chalcones	-	2
Lmtn002796	449.11	449.109	287.06	450.116	C21H22O11	[M-H]-	Aromadendrin-7-O-glucoside	Flavonoids	Flavanonols	28189-90-4	2
pmb3012	461.11	461.109	299.06	462.116	C22H22O11	[M-H]-	Chrysoeriol-7-O-glucoside	Flavonoids	Flavones	19993-32-9	3
MA10039641	341.11	341.109	89.02	342.116	C12H22O11	[M-H]-	D-Lactose*	Others	Saccharides	63-42-3	1
Lmsn000381	341.11	341.109	89.02	342.116	C12H22O11	[M-H]-	D-Maltose*	Others	Saccharides	69-79-4	1
pme0519	341.11	341.109	119.03	342.116	C12H22O11	[M-H]-	D-Sucrose*	Others	Saccharides	57-50-1	1
mws0264	341.11	341.109	119.03	342.116	C12H22O11	[M-H]-	D-Trehalose*	Others	Saccharides	99-20-7	1
Lmmn004625	449.11	449.109	287.06	450.116	C21H22O11	[M-H]-	Dihydrokaempferol-7-O-glucoside	Flavonoids	Flavanonols	-	2
mws1080	341.11	341.109	179.06	342.116	C12H22O11	[M-H]-	Galactinol	Others	Saccharides	3687-64-7	1
mws1333	341.11	341.109	113.02	342.116	C12H22O11	[M-H]-	Melibiose	Others	Saccharides	585-99-9	1
ZbWp000360	266.125	266.123	116.071	265.116	C10H19NO7	[M+H]+	N-(1-deoxy-1-xylosyl)valine	Amino acids and derivatives	Amino acids and derivatives	-	3
MWS1900	215.13	215.129	153.13	216.136	C11H20O4	[M-H]-	Undecanedioic acid	Lipids	Free fatty acids	1852-04-6	3
Lmtn004049	263.13	263.129	204.12	264.136	C15H20O4	[M-H]-	Abscisic acid	Terpenoids	Sesquiterpenoids	21293-29-8	3
Lazn003564	597.22	597.219	375.14	598.226	C28H38O14	[M-H]-	Picraquassioside C	Lignans and Coumarins	Lignans	-	3
Rfmb26201	621.22	621.219	417.16	622.226	C30H38O14	[M-H]-	Syringaresinol-4'-O-(6''-acetyl)glucoside	Lignans and Coumarins	Lignans	-	3
Lcsn000193	597.22	597.219	327.12	598.226	C28H38O14	[M-H]-	isatioxyneolignoside E	Lignans and Coumarins	Lignans	-	3
Wccp002870	295.13	295.129	120.08	294.122	C14H18N2O5	[M+H]+	Gamma-Glu-Phe	Amino acids and derivatives	Amino acids and derivatives	7432-24-8	1
Lmrj002087	247.13	247.129	86.09	246.122	C10H18N2O5	[M+H]+	L-Isoleucyl-L-Aspartate	Amino acids and derivatives	Amino acids and derivatives	-	2
MW0110222	283.13	283.129	161.07	282.122	C13H18N2O5	[M+H]+	Tyr-Thr	Amino acids and derivatives	Amino acids and derivatives	-	3
MW0110342	247.13	247.129	98.98	246.122	C10H18N2O5	[M+H]+	Val-Glu	Amino acids and derivatives	Amino acids and derivatives	3062-07-5	3
Lmwn002423	299.078	299.077	137.024	300.084	C13H16O8	[M-H]-	Protocatechualdehyde glucoside	Others	Aldehyde compounds	-	3
MW0155091	379.21	379.209	189.16	378.202	C17H26N6O4	[M+H]+	Phe-Arg-Gly	Amino acids and derivatives	Amino acids and derivatives	-	3
Wasn000977	311.1	311.098	89.243	312.106	C11H20O10	[M-H]-	4-O-galactopyranosylxylose	Others	Saccharides	14087-31-1	3
Lmsp004521	613.12	613.119	147.04	612.111	C29H24O15	[M+H]+	1-O-Cinnamoyl-4,6-(S)-HHDP-β-D-glucose	Tannins	Tannin	-	3
Lmtn002997	493.1	493.099	331.05	494.106	C22H22O13	[M-H]-	Mearnsetin-3-O-glucoside	Flavonoids	Flavonols	-	3
Lmhn003246	517.1	517.099	223.06	518.106	C24H22O13	[M-H]-	Sinapoylcaffeoyltartaric acid	Phenolic acids	Phenolic acids	-	3
pme1261	206.14	206.139	76.08	205.131	C9H19NO4	[M+H]+	D-Panthenol	Others	Vitamin	81-13-0	2
mws0043	403.14	403.139	373.1	402.132	C21H22O8	[M+H]+	Nobiletin (5,6,7,8,3',4'-Hexamethoxyflavone)	Flavonoids	Flavones	478-01-3	3
Wbmp010544	699.35	699.349	699.35	698.341	C37H50N2O11	[M+H]+	10-Hydroxymethyllycaconitine	Alkaloids	Alkaloids	-	1
MWS201414	230.115	230.113	70.0659	229.106	C9H15N3O4	[M+H]+	Pro-Asn	Amino acids and derivatives	Amino acids and derivatives	107856-82-6	3
Lmmn009932	469.37	469.369	469.37	470.376	C31H50O3	[M-H]-	3-Hydroxy-24-methylene-9,19-cyclolanostan-26-oic acid (Ambolic acid)	Terpenoids	Triterpene	13878-93-8	3
Hahn002315	579.21	579.208	417.159	580.216	C28H36O13	[M-H]-	syringaresinol-4-O-β-D-glucopyranoside	Lignans and Coumarins	Lignans	-	3
Wasn006047	431.23	431.229	251.17	432.236	C21H36O9	[M-H]-	Glucosyl 10,11-dihydroxy-2,6-farneSadienoate	Terpenoids	Sesquiterpenoids	-	3
Lmbn001162	339.074	339.072	177.023	340.079	C15H16O9	[M-H]-	Esculetin-7-O-glucoside*	Lignans and Coumarins	Coumarins	-	3
Wcdp010162	353.27	353.269	261.22	352.261	C21H36O4	[M+H]+	1-Monolinolenoyl-Rac-Glycerol*	Lipids	Glycerol ester	18465-99-1	2
Lmhp011562	353.27	353.269	261.22	352.261	C21H36O4	[M+H]+	1-α-Linolenoyl-glycerol*	Lipids	Glycerol ester	-	2
Lmfp009701	353.27	353.269	261.22	352.261	C21H36O4	[M+H]+	Glycerol 9,11,13-octadecatrienoyl ester*	Lipids	Glycerol ester	-	2
Hasp010605	353.27	353.269	261.22	352.261	C21H36O4	[M+H]+	MG(18:3(9Z,12Z,15Z)/0:0/0:0)	Lipids	Glycerol ester	129828-41-7	1
Lmsp010763	353.27	353.269	261.22	352.261	C21H36O4	[M+H]+	Monolinolenin*	Lipids	Glycerol ester	75685-85-7	2
mws2623	281.25	281.249	281.25	282.256	C18H34O2	[M-H]-	11-Octadecanoic acid(Vaccenic acid)	Lipids	Free fatty acids	506-17-2	1
Zasn010461	269.25	269.249	269.25	270.256	C17H34O2	[M-H]-	Methyl 14-methylpentadecanoate	Lipids	Free fatty acids	5129-60-2	2
Lahp003986	435.13	435.129	273.08	434.121	C21H22O10	[M+H]+	3,4-Dihydro-4-(4'-hydroxyphenyl)-5,7-dihydroxycoumarin glucoside	Lignans and Coumarins	Coumarins	-	2
pmp000695	375.13	375.129	177.05	374.121	C16H22O10	[M+H]+	Swertiamarin	Terpenoids	Monoterpenoids	17388-39-5	3
Lmpp003268	757.22	757.219	287.06	756.211	C33H40O20	[M+H]+	Kaempferol-3-O-rutinoside-7-O-glucoside	Flavonoids	Flavonols	34336-18-0	2
pmp000452	225.15	225.149	85.1	224.141	C13H20O3	[M+H]+	Annuionone D	Others	Ketone compounds	-	3
Lacp003427	225.15	225.149	123.12	224.141	C13H20O3	[M+H]+	Grasshopper ketone	Terpenoids	Monoterpenoids	-	3
MWSmce448	127.052	127.05	81.0449	126.043	C5H6N2O2	[M+H]+	Imidazol-1-yl-acetic acid*	Alkaloids	Alkaloids	22884-10-2	3
Lmtn002233	327.11	327.108	165.05	328.116	C15H20O8	[M-H]-	Androsin	Others	Ketone compounds	531-28-2	1
Labn003679	327.11	327.108	147.05	328.116	C15H20O8	[M-H]-	Caffeyl alcohol 4-O-β-D-glucopyranoside	Others	Alcohol compounds	-	1
pmn001553	315.11	315.108	153.06	316.116	C14H20O8	[M-H]-	Cimidahurinine	Others	Alcohol compounds	142542-89-0	1
Hmsn002272	327.11	327.108	165.05	328.116	C15H20O8	[M-H]-	Demethyl coniferin	Others	Alcohol compounds	-	2
Labn002264	315.11	315.108	153.05	316.116	C14H20O8	[M-H]-	Grevilloside G*	Phenolic acids	Phenolic acids	791846-69-0	3
Zmtn001661	315.11	315.108	153.02	316.116	C14H20O8	[M-H]-	Vanilloloside	Others	Alcohol compounds	74950-96-2	2
ZbWp001588	310.13	310.128	120.08	309.121	C15H19NO6	[M+H]+	3-(((S)-1-carboxy-2-phenylethyl)amino)-2,5-dihydroxycyclopentane-1-carboxylic acid	Others	Others	-	1
pmd0130	468.31	468.308	184.07	467.301	C22H46NO7P	[M+H]+	LysoPC 14:0	Lipids	LPC	20559-16-4	1
pmb0863	492.31	492.308	184.07	491.301	C24H46NO7P	[M+H]+	LysoPC 16:2(2n isomer)	Lipids	LPC	-	2
Lmhp010162	468.31	468.308	327.29	467.301	C22H46NO7P	[M+H]+	LysoPE 17:0	Lipids	LPE	-	2
mws0289	480.31	480.308	339.29	479.301	C23H46NO7P	[M+H]+	LysoPE 18:1*	Lipids	LPE	89576-29-4	3
Lmhp009802	504.31	504.308	363.29	503.301	C25H46NO7P	[M+H]+	LysoPE 20:3(2n isomer)*	Lipids	LPE	-	1
Lmhp010040	504.31	504.308	363.29	503.301	C25H46NO7P	[M+H]+	LysoPE 20:3*	Lipids	LPE	-	1
pmb2947	865.2	865.198	407.1	866.206	C45H38O18	[M-H]-	Catechin-catechin-catechin	Flavonoids	Flavanols	-	1
pmn001646	865.2	865.198	577.14	866.206	C45H38O18	[M-H]-	Procyanidin C1	Tannins	Proanthocyanidins	37064-30-5	1
pmn001647	865.2	865.198	713.16	866.206	C45H38O18	[M-H]-	Procyanidin C2	Tannins	Proanthocyanidins	37064-31-6	1
Wbkn004126	523.22	523.218	361.16	524.226	C26H36O11	[M-H]-	Javanicolide C	Terpenoids	Ditepenoids	-	3
Lmtn003096	523.22	523.218	361.14	524.226	C26H36O11	[M-H]-	Secoisolariciresinol 4-O-glucoside	Lignans and Coumarins	Lignans	-	2
MW0169676	337.24	337.238	255.23	278.225	C18H30O2	[M+CH3COO]-	Pinolenic acid	Lipids	Free fatty acids	16833-54-8	3
mws0668	283.07	283.068	151.03	284.076	C10H12N4O6	[M-H]-	Xanthosine	Nucleotides and derivatives	Nucleotides and derivatives	146-80-5	1
Lmjp003295	479.12	479.118	317.07	478.111	C22H22O12	[M+H]+	6-Methoxykaempferol-3-O-glucoside*	Flavonoids	Flavonols	63422-27-5	3
Hmcp002207	479.12	479.118	317.06	478.111	C22H22O12	[M+H]+	Isorhamnetin-7-O-glucoside (Brassicin)*	Flavonoids	Flavonols	6743-96-0	3
Lmmp003903	491.12	491.118	287.05	490.111	C23H22O12	[M+H]+	Kaempferol-3-O-(2''-O-acetyl)glucoside	Flavonoids	Flavonols	-	2
Zmdn004052	431.1	431.098	269.05	432.106	C21H20O10	[M-H]-	Aloe emodin-1-O-glucoside	Quinones	Anthraquinone	-	3
Lmhn004756	455.1	455.098	233.04	456.106	C23H20O10	[M-H]-	Cinnamoylferuloyltartaric acid	Phenolic acids	Phenolic acids	-	3
mws0895	431.1	431.098	269.05	432.106	C21H20O10	[M-H]-	Genistein-7-O-Glucoside (Genistin)	Flavonoids	Isoflavones	529-59-9	2
MWSHC2022	359.1	359.098	197.05	360.106	C15H20O10	[M-H]-	Glucosyringic acid	Phenolic acids	Phenolic acids	33228-65-8	2
Wafn003070	371.1	371.098	209.05	372.106	C16H20O10	[M-H]-	Hydroxyferulic acid glucoside	Phenolic acids	Phenolic acids	-	1
mws0919	431.1	431.098	285.04	432.106	C21H20O10	[M-H]-	Kaempferol-3-O-rhamnoside (Afzelin)(Kaempferin)	Flavonoids	Flavonols	482-39-3	1
pme0321	431.1	431.098	285.04	432.106	C21H20O10	[M-H]-	Kaempferol-7-O-rhamnoside	Flavonoids	Flavonols	20196-89-8	2
Wafn011571	295.229	295.228	195.14	296.235	C18H32O3	[M-H]-	alpha-Hydroxylinoleic acid*	Lipids	Free fatty acids	57818-44-7	3
MW0148050	383.14	383.138	203.08	382.131	C16H22N4O5S1	[M+H]+	Cys-Phe-Asn	Amino acids and derivatives	Amino acids and derivatives	-	3
MWS0442	527.16	527.158	365.1	504.169	C18H32O16	[M+Na]+	Maltotriose	Others	Saccharides	1109-28-0	3
pme1210	150.06	150.058	61.01	149.051	C5H11NO2S	[M+H]+	L-Methionine	Amino acids and derivatives	Amino acids and derivatives	63-68-3	3
Zahn007990	197.12	197.118	153.13	198.126	C11H18O3	[M-H]-	5-hydroxy-3,4-dimethyl-5-pentylfuran-2(5H)-one*	Others	Others	-	3
Lmxn008846	197.12	197.118	153.13	198.126	C11H18O3	[M-H]-	Hydroxydihydrobovolide**	Others	Lactones	6067-11-4	3
Hmcp009963	180.14	180.138	123.07	180.138	C11H18NO+	[M]+	Candicine	Alkaloids	Alkaloids	6656-13-9	1
Hmcp000405	144.14	144.138	84.08	143.131	C8H17NO	[M+H]+	Dihydroisopelletierine	Alkaloids	Piperidine alkaloids	-	2
Rfmb056	591.21	591.208	387.14	592.216	C29H36O13	[M-H]-	Medioresinol-4'-O-(6'''-acetyl)glucoside	Lignans and Coumarins	Lignans	-	3
Lmqn001932	579.21	579.208	417.16	580.216	C28H36O13	[M-H]-	Syringaresinol-4'-O-glucoside; Acanthoside B	Lignans and Coumarins	Lignans	7374-79-0	3
Labp004779	538.23	538.228	175.07	537.221	C26H35NO11	[M+H]+	6,7-di-O-methyl-N-deacetylisoipecosidic acid	Alkaloids	Isoquinoline alkaloids	-	3
pmp000682	538.23	538.228	359.15	520.194	C26H32O11	[M+NH4]+	Matairesinol-4'-O-glucoside (Matairesinoside)	Lignans and Coumarins	Lignans	23202-85-9	3
Zmdn002353	451.126	451.125	289.073	452.132	C21H24O11	[M-H]-	Epicatechin-6-C-β-D-glucopyranoside*	Flavonoids	Flavanols	-	1
Zbln004575	477.142	477.14	161.024	478.15	C23H26O11	[M-H]-	Tetrahydrorengyoxide-glucose-caffeoyl	Phenolic acids	Phenolic acids	-	3
Lmdp004892	535.11	535.108	287.05	534.101	C24H22O14	[M+H]+	Kaempferol-3-O-(6''-malonyl)galactoside*	Flavonoids	Flavonols	-	1
Lmmp003817	535.11	535.108	287.05	534.101	C24H22O14	[M+H]+	Kaempferol-3-O-(6''-malonyl)glucoside*	Flavonoids	Flavonols	81149-02-2	1
pmp000587	535.11	535.108	287.05	534.101	C24H22O14	[M+H]+	Luteolin-7-O-(6''-malonyl)glucoside*	Flavonoids	Flavones	-	1
Wayp002574	425.23	425.228	263.17	424.22	C21H32N2O7	[M+H]+	N-Hydroxyhexanoyl nornicotine glucoside	Alkaloids	Pyridine alkaloids	-	2
HJN093	451.09	451.088	313.05	452.096	C20H20O12	[M-H]-	2-O-Salicyl-6-O-Galloyl-D-Glucose	Phenolic acids	Phenolic acids	-	2
mws0856	463.09	463.088	301.04	464.096	C21H20O12	[M-H]-	Quercetin-4'-O-glucoside (Spiraeoside)	Flavonoids	Flavonols	20229-56-5	3
mws1329	463.09	463.088	301.04	464.096	C21H20O12	[M-H]-	Quercetin-7-O-glucoside	Flavonoids	Flavonols	491-50-9	3
pmn001342	487.09	487.088	283	488.096	C23H20O12	[M-H]-	Rhein-8-O-(6'-O-acetyl)glucoside*	Quinones	Anthraquinone	-	3
Lssp210086	373.13	373.128	137.06	372.121	C20H20O7	[M+H]+	Balanophonin B	Lignans and Coumarins	Lignans	92216-41-6	3
MWSslk154	277.13	277.128	115.04	276.121	C12H20O7	[M+H]+	Triethyl citrate	Organic acids	Organic acids	77-93-0	3
Wcsp002246	344.13	344.128	147.04	343.121	C22H17NO3	[M+H]+	N-Phenylethylcrinasiadine	Alkaloids	Alkaloids	-	3
MWSslk203	727.21	727.208	433.115	726.201	C32H38O19	[M+H]+	Vaccarin	Flavonoids	Flavones	53452-16-7	3
MW0145778	369.19	369.188	110.06	368.181	C15H24N6O5	[M+H]+	Asn-His-Val	Amino acids and derivatives	Amino acids and derivatives	-	3
Wbhp009564	335.26	335.258	335.26	334.251	C21H34O3	[M+H]+	Methyl 8,9-epoxypimaran-18-oate	Terpenoids	Terpene	42855-38-9	3
Wagp006039	183.08	183.078	98.98	182.071	C6H15O4P	[M+H]+	2-Hexylphosphoric Acid	Others	Others	-	1
Lacp005307	461.24	461.238	177.16	460.23	C22H36O10	[M+H]+	Megastigm-5-en-3,9-diol malonyl glucoside	Terpenoids	Sesquiterpenoids	-	3
pme1119	269.09	269.088	137.05	268.081	C10H12N4O5	[M+H]+	Inosine	Nucleotides and derivatives	Nucleotides and derivatives	58-63-9	3
pmf0096	88.99	88.988	70.98	89.9953	C2H2O4	[M-H]-	Oxalic acid	Organic acids	Organic acids	144-62-7	3
pme2827	239.24	239.238	223.24	240.245	C16H32O	[M-H]-	Palmitaldehyde	Lipids	Free fatty acids	629-80-1	3
MW0146242	362.14	362.138	123.04	361.131	C14H23N3O6S1	[M+H]+	Asp-Pro-Met*	Amino acids and derivatives	Amino acids and derivatives	-	3
MW0155940	362.14	362.138	123.04	361.131	C14H23N3O6S1	[M+H]+	Pro-Met-Asp*	Amino acids and derivatives	Amino acids and derivatives	-	3
Zmjp000966	268.106	268.104	136.062	267.097	C10H13N5O4	[M+H]+	Vidarabine*	Nucleotides and derivatives	Nucleotides and derivatives	5536-17-4	1
Zmhn003297	495.08	495.078	343.07	496.085	C21H20O14	[M-H]-	3-O-Digalloyl quinic acid	Phenolic acids	Phenolic acids	-	3
Zbsp004739	417.12	417.118	297.08	416.111	C21H20O9	[M+H]+	Chrysin-8-C-glucoside	Flavonoids	Flavones	160880-89-7	2
Smpn011792	471.35	471.348	471.34	472.355	C30H48O4	[M-H]-	2,3-Dihydroxy-12-ursen-28-oic acid*	Terpenoids	Triterpene	-	3
mws1610	471.35	471.348	471.35	472.355	C30H48O4	[M-H]-	2,3-Dihydroxyurs-12-en-29-oic acid (Maslinic acid)*	Terpenoids	Triterpene	4373-41-5	3
mws1708	285.1	285.098	123.05	286.105	C13H18O7	[M-H]-	Gastrodin	Others	Others	62499-27-8	1
Lmcn003163	579.08	579.078	289.07	580.085	C28H20O14	[M-H]-	Epitheaflavic acid-3-O-Gallate	Flavonoids	Flavanols	34218-97-8	3
Lajp002779	883.21	883.208	595.14	882.201	C45H38O19	[M+H]+	Gallocatechin-(4α→8)-Catechin-(4α→8)-Catechin	Flavonoids	Flavanols	87421-89-4	1
HJN045	847.19	847.188	411.07	848.195	C45H36O17	[M-H]-	Epicatechin-(2β→O→7,4β→8)-epiafzelechin-(4α→8)-epicatechin	Flavonoids	Flavanols	-	3
MW0151066	400.2	400.198	238.14	399.191	C20H25N5O4	[M+H]+	His-Pro-Phe	Amino acids and derivatives	Amino acids and derivatives	-	3
MW0145720	389.18	389.178	227.13	388.171	C14H24N6O7	[M+H]+	Asn-Gln-Gln	Amino acids and derivatives	Amino acids and derivatives	-	3
Wafn003182	409.21	409.208	161.05	350.194	C16H30O8	[M+CH3COOH-H]-	Glucopyranose 6-Hydroxydecanoate	Others	Saccharides	-	1
Wasn003821	409.21	409.208	187.13	350.194	C16H30O8	[M+CH3COOH-H]-	Glucosyl 3,7-dimethyloct-2-ene-1,6,7-triol	Terpenoids	Monoterpenoids	-	3
HJN054	493.21	493.208	361.16	494.215	C25H34O10	[M-H]-	Secoisolariciresinol-9'-O-xyloside	Lignans and Coumarins	Lignans	-	3
mws1337	220.12	220.118	90.05	219.111	C9H17NO5	[M+H]+	D-Pantothenic Acid	Others	Vitamin	79-83-4	1
MW0107020	233.08	233.078	135.03	234.085	C8H14N2O6	[M-H]-	Glu-Ser	Amino acids and derivatives	Amino acids and derivatives	5875-38-7	3
Lmbn005369	295.23	295.228	195.14	296.235	C18H32O3	[M-H]-	13(S)-HODE;13(S)-Hydroxyoctadeca-9Z,11E-dienoic acid*	Lipids	Free fatty acids	10219-69-9	3
Lmmn003323	271.23	271.228	225.22	272.235	C16H32O3	[M-H]-	2-Hydroxyhexadecanoic acid	Lipids	Free fatty acids	764-67-0	1
Rfmb091	295.23	295.228	195.14	296.235	C18H32O3	[M-H]-	9S-Hydroxy-10E,12Z-octadecadienoic acid*	Lipids	Free fatty acids	15514-85-9	3
Zbfn013528	271.23	271.228	225.22	272.235	C16H32O3	[M-H]-	Beta-Hydroxypalmitic Acid	Lipids	Free fatty acids	-	2
Zmcn004206	771.18	771.178	609.14	772.185	C36H36O19	[M-H]-	kaempferol-3-caffeoyldiglucoside	Flavonoids	Flavonols	-	3
Waln002419	341.09	341.088	163.04	342.095	C15H18O9	[M-H]-	1'-O-Galactoyl p-Coumaric acid*	Phenolic acids	Phenolic acids	-	3
mws0748	353.09	353.088	191.06	354.095	C16H18O9	[M-H]-	1-Caffeoylquinic acid	Phenolic acids	Phenolic acids	1241-87-8	1
pmn001420	341.09	341.088	179.04	342.095	C15H18O9	[M-H]-	1-O-Caffeoyl-β-D-glucose*	Phenolic acids	Phenolic acids	14364-08-0	1
Lakn001671	329.09	329.088	123.05	330.095	C14H18O9	[M-H]-	2-β-D-Glucopyranosyloxy-5-hydroxy-phenylacetic acid	Phenolic acids	Phenolic acids	-	1
Lmmn003663	329.09	329.088	167.04	330.095	C14H18O9	[M-H]-	5-Glucosyloxy-2-Hydroxybenzoic acid methyl ester	Phenolic acids	Phenolic acids	-	1
Zmhn001793	341.09	341.088	179.03	342.095	C15H18O9	[M-H]-	6-O-Caffeoyl-D-glucose*	Phenolic acids	Phenolic acids	-	1
mws0178	353.09	353.088	191.06	354.095	C16H18O9	[M-H]-	Chlorogenic acid (3-O-Caffeoylquinic acid)*	Phenolic acids	Phenolic acids	327-97-9	1
mws2108	353.09	353.088	191.06	354.095	C16H18O9	[M-H]-	Cryptochlorogenic acid (4-O-Caffeoylquinic acid)*	Phenolic acids	Phenolic acids	905-99-7	1
Lman002731	341.09	341.088	135.04	342.095	C15H18O9	[M-H]-	Grevilloside F	Phenolic acids	Phenolic acids	1094004-50-8	3
Wcgn003981	329.09	329.088	167.03	330.095	C14H18O9	[M-H]-	Methyl 3-O-glucosyl-4-hydroxybenzoate	Phenolic acids	Phenolic acids	155112-92-8	1
pme1816	353.09	353.088	191.06	354.095	C16H18O9	[M-H]-	Neochlorogenic acid (5-O-Caffeoylquinic acid)*	Phenolic acids	Phenolic acids	906-33-2	1
Walp007095	230.25	230.248	62.06	229.241	C14H31NO	[M+H]+	2-Amino-7-methyltridecan-1-ol*	Lipids	Sphingolipids	-	2
WaYp007548	230.25	230.248	62.06	229.241	C14H31NO	[M+H]+	2-Aminotetradecan-1-ol*	Lipids	Sphingolipids	-	2
Wcdp004275	230.25	230.248	57.07	229.241	C14H31NO	[M+H]+	Lauramine oxide	Others	Others	1643-20-5	1
Lmwp003442	449.11	449.108	287.06	448.101	C21H20O11	[M+H]+	Kaempferol-3-O-mannoside（Amoenin）	Flavonoids	Flavonols	-	1
Xmyp005654	449.11	449.108	287.06	448.101	C21H20O11	[M+H]+	Kaempferol-4'-O-glucoside*	Flavonoids	Flavonols	52222-74-9	1
Hmpp003270	449.11	449.108	287.05	448.101	C21H20O11	[M+H]+	Luteolin-4'-O-glucoside*	Flavonoids	Flavones	6920-38-3	1
mws1299	449.11	449.108	299.05	448.101	C21H20O11	[M+H]+	Luteolin-8-C-glucoside (Orientin)	Flavonoids	Flavones	28608-75-5	1
mws0045	449.11	449.108	303.05	448.101	C21H20O11	[M+H]+	Quercetin-3-O-rhamnoside(Quercitrin)	Flavonoids	Flavonols	522-12-3	3
Wbtp004648	437.11	437.108	275.06	436.101	C20H20O11	[M+H]+	Swertianolin	Flavonoids	Other Flavonoids	-	2
Wcop005243	311.13	311.128	251.11	310.12	C19H18O4	[M+H]+	2-(3-tert-butyl-2-hydroxyphenyl)-2-hydroxyindene-1,3-dione	Terpenoids	Sesquiterpenoids	71313-34-3	3
Walp008255	390.36	390.358	328.32	389.351	C22H47NO4	[M+H]+	2-aminodocoSane-1,5,7,21-tetraol	Lipids	Sphingolipids	-	2
pmp000311	585.22	585.218	291.12	584.211	C27H36O14	[M+H]+	Arabinose-4'-O-glucosyl-5-O-methylvisamminol	Others	Chromone	-	2
Hmln002355	549.2	549.198	387.15	550.205	C27H34O12	[M-H]-	5'-Methoxymatairesinoside*	Lignans and Coumarins	Lignans	1691201-82-7	2
Zmdn003480	537.2	537.198	375.15	538.205	C26H34O12	[M-H]-	Cycloolivil-6-O-glucoside	Lignans and Coumarins	Lignans	-	2
pmn001371	549.2	549.198	387.15	550.205	C27H34O12	[M-H]-	Eucommin A*	Lignans and Coumarins	Lignans	99633-12-2	2
Lmdn001925	537.2	537.198	375.15	538.205	C26H34O12	[M-H]-	Olivil-4'-O-glucoside	Lignans and Coumarins	Lignans	76880-93-8	2
Rfmb25702	561.2	561.198	357.13	562.205	C28H34O12	[M-H]-	Pinoresinol-4-O-(6''-acetyl)glucoside	Lignans and Coumarins	Lignans	-	1
MWSprf094	549.2	549.198	387.14	550.205	C27H34O12	[M-H]-	Tracheloside*	Lignans and Coumarins	Lignans	33464-71-0	2
Zbqn004207	264.09	264.088	146.05	265.095	C13H15NO5	[M-H]-	(2-phenylacetyl)-L-glutamicacid	Amino acids and derivatives	Amino acids and derivatives	-	1
Walp004906	262.24	262.238	88.08	261.23	C14H31NO3	[M+H]+	2-Aminotetradecane-1,11,13-triol	Lipids	Sphingolipids	-	1
WaYp005128	262.24	262.238	200.2	261.23	C14H31NO3	[M+H]+	2-Aminotetradecane-1,5,13-triol	Lipids	Sphingolipids	-	1
mws1401	175.11	175.108	84.04	174.1	C7H14N2O3	[M+H]+	L-Theanine	Amino acids and derivatives	Amino acids and derivatives	3081-61-6	2
Lmdp002969	481.1	481.098	319.06	480.09	C21H20O13	[M+H]+	Myricetin-3-O-galactoside	Flavonoids	Flavonols	15648-86-9	3
Lazp003122	595.168	595.166	301.072	594.159	C27H30O15	[M+H]+	Chrysoeriol xylosyl glucoside	Flavonoids	Flavones	-	3
Wasn000528	337.08	337.078	277.06	338.085	C12H18O11	[M-H]-	2-O-α-D-Glucopyranosyl-L-ascorbic acid	Others	Vitamin	129499-78-1	2
Wasn001007	337.08	337.078	277.06	338.085	C12H18O11	[M-H]-	Isoascorbic acid 2-O-glucoside	Others	Vitamin	-	1
pmn001380	187.1	187.098	169.09	188.105	C9H16O4	[M-H]-	Eucommiol	Others	Alcohol compounds	55930-44-4	1
Zmrp110405	457.37	457.368	439.36	456.36	C30H48O3	[M+H]+	3-Hydroxylup-20(29)-en-24-oic acid	Terpenoids	Triterpene	-	3
Ladp005441	355.12	355.118	305.08	354.11	C20H18O6	[M+H]+	Elliptinol	Flavonoids	Other Flavonoids	-	3
pme0264	243.1	243.097	127.05	242.09	C10H14N2O5	[M+H]+	Thymidine	Nucleotides and derivatives	Nucleotides and derivatives	50-89-5	3
Wcfp004977	291.1	291.098	245.09	290.09	C14H14N2O5	[M+H]+	Malonyltryptophan	Amino acids and derivatives	Amino acids and derivatives	-	1
pma2987	142.1	142.097	124.09	141.09	C6H11N3O	[M+H]+	Histidinol	Alkaloids	Alkaloids	501-28-0	3
pmn001505	763.43	763.427	763.4	764.435	C41H64O13	[M-H]-	Oleanolic acid-3-O-xylosyl(1→3)glucuronide	Terpenoids	Triterpene Saponin	-	3
Lcsn002137	261.01	261.007	181.05	262.015	C9H10O7S	[M-H]-	Homovanillic acid sulfate	Phenolic acids	Phenolic acids	38339-06-9	1
Wasn006732	427.2	427.197	247.13	428.205	C21H32O9	[M-H]-	Dihydroabscisic Acid 4'-O-glucoside	Organic acids	Organic acids	-	1
Lhmp101306	279.11	279.107	71.05	278.1	C11H18O8	[M+H]+	Dihydroranumculinin glucoside	Others	Others	-	3
pmb0108	375.11	375.107	137.1	374.1	C19H18O8	[M+H]+	Feruloyl syringic acid	Phenolic acids	Phenolic acids	-	3
Zbsp003928	757.2	757.197	449.11	756.19	C36H36O18	[M+H]+	Orientin-2''-O-(6'''-p-coumaroyl)-glucopyranoside	Flavonoids	Flavones	-	2
MWS2430	241.22	241.217	241.21	242.225	C15H30O2	[M-H]-	13-methylmyristic acid	Lipids	Free fatty acids	2485-71-4	1
mws0359	241.22	241.217	241.22	242.225	C15H30O2	[M-H]-	Pentadecanoic Acid	Lipids	Free fatty acids	1002-84-2	2
Wcsn010224	277.22	277.217	277.22	278.225	C18H30O2	[M-H]-	14-hydroxy-2,6,10-trimethylpentadeca-2,5,10-trien-4-one	Others	Others	-	1
Cmmn012997	301.22	301.217	301.22	302.225	C20H30O2	[M-H]-	Abietic acid	Terpenoids	Ditepenoids	514-10-3	3
Lmbn005923	277.22	277.217	59.01	278.225	C18H30O2	[M-H]-	Crepenynic acid	Lipids	Free fatty acids	2277-31-8	1
MWSslk208	301.22	301.217	301.22	302.225	C20H30O2	[M-H]-	Kaurenoic Acid*	Terpenoids	Ditepenoids	6730-83-2	3
Cmmn013378	301.22	301.217	301.22	302.225	C20H30O2	[M-H]-	Levopimaric acid*	Terpenoids	Ditepenoids	79-54-9	3
Lmbn014696	301.22	301.217	301.22	302.225	C20H30O2	[M-H]-	Pimaric acid*	Terpenoids	Ditepenoids	127-27-5	3
mws0367	277.22	277.217	277.22	278.225	C18H30O2	[M-H]-	α-Linolenic Acid*	Lipids	Free fatty acids	463-40-1	1
Lmbp003668	419.1	419.097	287.05	418.09	C20H18O10	[M+H]+	Kaempferol-3-O-arabinoside	Flavonoids	Flavonols	-	3
Zmmp003258	358.2	358.197	116.07	357.19	C16H27N3O6	[M+H]+	Glu-Pro-Leu	Amino acids and derivatives	Amino acids and derivatives	-	2
Lmsn002247	299.08	299.077	137.02	300.084	C13H16O8	[M-H]-	1-O-Salicyloyl-β-D-glucose	Phenolic acids	Phenolic acids	60517-74-0	1
Zaln004082	335.08	335.077	179.03	336.084	C16H16O8	[M-H]-	3-O-caffeoylshikimic acid*	Phenolic acids	Phenolic acids	-	1
Zaln004057	335.08	335.077	179.03	336.084	C16H16O8	[M-H]-	4-caffeoylshikimic acid*	Phenolic acids	Phenolic acids	-	1
MWSHC20125	335.08	335.077	135.05	336.084	C16H16O8	[M-H]-	5-O-Caffeoylshikimic acid	Phenolic acids	Phenolic acids	73263-62-4	1
Hmtn001302	299.08	299.077	137.02	300.084	C13H16O8	[M-H]-	Glucosyloxybenzoic acid	Phenolic acids	Phenolic acids	-	2
Lmfn004235	359.08	359.077	161.02	360.084	C18H16O8	[M-H]-	Myricetin-3,7,3'-trimethyl ether	Flavonoids	Flavonols	-	1
Hmhn000927	287.08	287.077	125.02	288.084	C12H16O8	[M-H]-	Phloroglucinol-1-O-β-D-glucopyranoside	Others	Others	-	1
pme0085	359.08	359.077	161.02	360.084	C18H16O8	[M-H]-	Rosmarinic acid	Phenolic acids	Phenolic acids	537-15-5	1
pmb3142	299.08	299.077	137.02	300.084	C13H16O8	[M-H]-	Salicylic acid-2-O-glucoside	Phenolic acids	Phenolic acids	10366-91-3	3
Wadn005193	359.08	359.077	197.05	360.085	C18H16O8	[M-H]-	Salvianic acid B	Phenolic acids	Phenolic acids	-	3
Wbmn00859	383.08	383.077	191.06	384.084	C20H16O8	[M-H]-	vitelignin A	Lignans and Coumarins	Lignans	-	3
pmb0964	366.18	366.177	204.12	365.17	C16H23N5O5	[M+H]+	Isopentenyladenine-7-N-glucoside	Nucleotides and derivatives	Nucleotides and derivatives	-	3
Lmhp008885	440.28	440.277	299.26	439.27	C20H42NO7P	[M+H]+	LysoPE 15:0(2n isomer)*	Lipids	LPE	-	1
Lmhp009187	440.28	440.277	299.26	439.27	C20H42NO7P	[M+H]+	LysoPE 15:0*	Lipids	LPE	-	1
Lmhp008763	452.28	452.277	311.26	451.27	C21H42NO7P	[M+H]+	LysoPE 16:1(2n isomer)*	Lipids	LPE	-	1
Lmhp009034	452.28	452.277	311.26	451.27	C21H42NO7P	[M+H]+	LysoPE 16:1*	Lipids	LPE	-	1
Lmhp008801	476.28	476.277	335.26	475.27	C23H42NO7P	[M+H]+	LysoPE 18:3	Lipids	LPE	-	2
Lmhp008589	476.28	476.277	335.26	475.27	C23H42NO7P	[M+H]+	LysoPE 18:3(2n isomer)	Lipids	LPE	-	1
Lmhp008688	500.28	500.277	359.26	499.27	C25H42NO7P	[M+H]+	LysoPE 20:5	Lipids	LPE	-	1
Lmjp004816	197.12	197.117	133.1	196.11	C11H16O3	[M+H]+	Loliolide	Terpenoids	Monoterpenoids	5989-02-6	3
mws2608	222.1	222.097	84.05	221.09	C8H15NO6	[M+H]+	N-Acetyl-D-galactosamine	Others	Saccharides	1811-31-0	2
pme2755	222.1	222.097	138.05	221.09	C8H15NO6	[M+H]+	N-Acetyl-D-glucosamine	Others	Saccharides	7512-17-6	3
MWSHC2025	217.1	217.097	144.08	216.09	C12H12N2O2	[M+H]+	(R)-1,2,3,4-Tetrahydro-3-carboxy-2-carboline	Alkaloids	Alkaloids	72002-54-1	3
Zazp002547	205.1	205.097	146.06	204.09	C11H12N2O2	[M+H]+	cyclo-(Gly-Phe)	Amino acids and derivatives	Amino acids and derivatives	10125-07-2	2
Wahp004841	465.142	465.139	303.088	464.131	C22H24O11	[M+H]+	Homoeriodictyol 7-O-glucoside*	Flavonoids	Flavanones	-	2
MWSslk132	285.21	285.207	223.21	286.214	C16H30O4	[M-H]-	Hexadecanedioic acid	Lipids	Free fatty acids	505-54-4	3
Wtmp003840	439.09	439.087	277.03	438.08	C19H18O12	[M+H]+	1,3,6,7-tetrahydroxy-2-[(2R,3R,4S,5S,6R)-3,4,5-trihydroxy-6-(hydroxymethyl)oxan-2-yl]oxyxanthen-9-one	Flavonoids	Other Flavonoids	-	2
Hmln000873	331.07	331.067	169.01	332.074	C13H16O10	[M-H]-	2-O-Galloyl-D-glucose	Phenolic acids	Phenolic acids	-	1
Hmln000659	331.07	331.067	169.01	332.074	C13H16O10	[M-H]-	3-O-Galloyl-D-glucose*	Phenolic acids	Phenolic acids	-	1
Zmhn001703	331.07	331.067	169.02	332.074	C13H16O10	[M-H]-	5-O-Galloyl-D-hamamelose*	Phenolic acids	Phenolic acids	-	1
Lmfn000604	331.07	331.067	169.01	332.074	C13H16O10	[M-H]-	6-O-Galloyl-β-D-glucose*	Phenolic acids	Phenolic acids	13186-19-1	1
Zayn001165	295.07	295.067	133.01	296.074	C10H16O10	[M-H]-	Malic acid-1-O-beta-D-glucopyranoside	Organic acids	Organic acids	-	2
Lskp211425	427.36	427.357	165.09	426.35	C29H46O2	[M+H]+	Stigmast-4-ene-3,6-dione	Steroids	Steroid	23670-94-2	2
Lmhp010573	517.34	517.337	263.24	516.33	C27H48O9	[M+H]+	1-Linoleoylglycerol-3-O-glucoside*	Lipids	Glycerol ester	-	1
Lmhp010334	517.34	517.337	263.24	516.33	C27H48O9	[M+H]+	2-Linoleoylglycerol-1-O-glucoside*	Lipids	Glycerol ester	-	1
Lcyn000106	551.18	551.177	193.05	552.184	C26H32O13	[M-H]-	Dichotomoside A	Lignans and Coumarins	Lignans	-	1
HJN076	563.18	563.177	255.07	564.184	C27H32O13	[M-H]-	Pinocembrin-7-O-neohesperidoside*	Flavonoids	Flavanones	13241-31-1	2
HJN079	563.18	563.177	255.07	564.184	C27H32O13	[M-H]-	Pinocembrin-7-O-rutinoside*	Flavonoids	Flavanones	118985-31-2	2
Wmkn004295	437.2	437.197	161.02	438.204	C26H30O6	[M-H]-	Kuraridin	Flavonoids	Flavonols	-	2
pmb0484	104.11	104.107	60.08	104.107	C5H14NO+	[M]+	Choline	Alkaloids	Alkaloids	62-49-7	3
pmb2507	213.02	213.017	96.97	214.024	C5H11O7P	[M-H]-	2-Deoxyribose-1-phosphate	Nucleotides and derivatives	Nucleotides and derivatives	17210-42-3	3
MWSHY0019	611.2	611.197	303.09	610.19	C28H34O15	[M+H]+	Hesperetin-7-O-neohesperidoside(Neohesperidin)*	Flavonoids	Flavanones	13241-33-3	2
MWSHY0116	611.2	611.197	303.09	610.19	C28H34O15	[M+H]+	Hesperetin-7-O-rutinoside (Hesperidin)*	Flavonoids	Flavanones	520-26-3	2
zjmp122401	389.22	389.217	209.15	388.21	C19H32O8	[M+H]+	Aseleposide E*	Terpenoids	Monoterpenoids	-	3
Lhdp120303	389.22	389.217	209.15	388.21	C19H32O8	[M+H]+	Bridelionoside F*	Terpenoids	Monoterpenoids	-	3
Lhdp120302	389.22	389.217	209.15	388.21	C19H32O8	[M+H]+	Lauroside E*	Terpenoids	Monoterpenoids	-	3
zjbp120812	425.22	425.217	365.19	424.21	C22H32O8	[M+H]+	Scutebarbolide C*	Terpenoids	Ditepenoids	-	3
Wcdp010708	263.24	263.237	81.07	262.23	C18H30O	[M+H]+	Octadeca-2,9,12,15-tetraen-1-ol	Others	Others	-	1
MW0155144	326.12	326.117	164.07	325.11	C14H19N3O4S1	[M+H]+	Phe-Cys-Gly	Amino acids and derivatives	Amino acids and derivatives	-	3
pmb0751	321.1	321.097	147.04	320.09	C16H16O7	[M+H]+	Trans-5-O-(p-Coumaroyl)shikimate	Phenolic acids	Phenolic acids	-	3
pmn001672	547.17	547.167	223.1	548.174	C23H32O15	[M-H]-	Furanofructosyl-α-D-(3-mustard acyl)glucoside*	Phenolic acids	Phenolic acids	-	3
Hmmn004152	595.17	595.167	459.11	596.174	C27H32O15	[M-H]-	Neoeriocitrin	Flavonoids	Flavanones	13241-32-2	1
Wagp005779	457.21	457.207	191.14	456.2	C22H32O10	[M+H]+	3-Oxo-Alpha-Ionol 3'-(6''-Malonyl)Glucoside	Terpenoids	Sesquiterpenoids	-	3
Zmmp000606	148.1	148.097	84.08	147.089	C6H13NO3	[M+H]+	2-Amino-4-hydroxy-3-methylpentanoic acid	Amino acids and derivatives	Amino acids and derivatives	-	2
Lahn004419	971.271	971.267	595.165	972.275	C42H52O26	[M-H]-	Glucosylacetylviscumneoside VII	Flavonoids	Flavonols	-	3
Wasn005621	361.19	361.187	199.13	362.194	C17H30O8	[M-H]-	Glucosyl 9-hydroxy-3-methyldec-2-enoic acid	Terpenoids	Monoterpenoids	-	3
Zmmp002106	120.08	120.077	77.04	119.07	C3H9N3O2	[M+H]+	4-methyl-1,5,2,3-dioxadiazinan-2-amine	Nucleotides and derivatives	Nucleotides and derivatives	-	2
MWSmce165	165.08	165.077	59.02	166.084	C6H14O5	[M-H]-	L-Fucitol	Others	Saccharides	13074-06-1	2
Lmcp000611	144.08	144.077	84.06	143.07	C5H9N3O2	[M+H]+	2-Amino-4,5-dihydro-1H-imidazole-4-acetic acid	Alkaloids	Alkaloids	69098-41-5	2
Zbqp000579	156.08	156.077	110.07	155.07	C6H9N3O2	[M+H]+	3-(Pyrazol-1-yl)-L-alanine	Amino acids and derivatives	Amino acids and derivatives	2734-48-7	1
mws0254	156.08	156.077	110.07	155.07	C6H9N3O2	[M+H]+	L-Histidine	Amino acids and derivatives	Amino acids and derivatives	71-00-1	1
pme1474	298.1	298.097	136.06	297.09	C11H15N5O3S	[M+H]+	5'-Deoxy-5'-(methylthio)adenosine	Nucleotides and derivatives	Nucleotides and derivatives	2457-80-9	1
Hmqn003212	633.077	633.073	301.007	634.081	C27H22O18	[M-H]-	Sanguiin H4	Tannins	Tannin	84316-77-8	3
Hmln001931	681.243	681.24	357.134	682.247	C32H42O16	[M-H]-	Matairesinol-4,4'-O-diglucoside	Lignans and Coumarins	Lignans	-	3
Layp002880	341.09	341.087	179.03	340.079	C15H16O9	[M+H]+	5,7-Dihydroxychromone glucoside	Others	Chromone	-	2
Lmfn001893	305.07	305.067	125.02	306.074	C15H14O7	[M-H]-	Leucocyanidin	Flavonoids	Flavanols	27015-21-0	1
Lmqp006559	330.34	330.337	312.33	329.329	C20H43NO2	[M+H]+	2-Amino-1,3-eicosanediol	Lipids	Sphingolipids	-	2
pme1109	152.06	152.057	135.03	151.049	C5H5N5O	[M+H]+	Guanine	Nucleotides and derivatives	Nucleotides and derivatives	73-40-5	2
pme0183	152.06	152.057	135.03	151.049	C5H5N5O	[M+H]+	Isoguanine	Nucleotides and derivatives	Nucleotides and derivatives	3373-53-3	3
Lhsp101905	167.11	167.107	93.07	166.099	C10H14O2	[M+H]+	Actinidialactone	Terpenoids	Monoterpenoids	76729-80-1	3
Wagp007516	288.09	288.087	273.06	287.079	C15H13NO5	[M+H]+	1,5-Dihydroxy-3,4-Dimethoxyacridin-9(10H)-One	Alkaloids	Alkaloids	-	1
Wagp007748	288.09	288.087	273.06	287.079	C15H13NO5	[M+H]+	Citrusinine II	Alkaloids	Alkaloids	-	3
pmb0786	180.09	180.087	163.06	179.079	C6H13NO5	[M+H]+	D-Glucosamine	Others	Saccharides	3416-24-8	3
MW0017099	291.2	291.197	73.03	292.204	C18H28O3	[M-H]-	9s,13r-12-Oxophytodienoic Acid	Lipids	Free fatty acids	71606-07-0	3
pmn001515	325.06	325.057	93.03	326.064	C14H14O9	[M-H]-	3-Galloylshikimic acid	Phenolic acids	Phenolic acids	110082-91-2	2
Walp007190	362.33	362.327	300.29	361.319	C20H43NO4	[M+H]+	2-AminoicoSane-1,5,7,19-tetraol	Lipids	Sphingolipids	-	2
pmp000103	1155.28	1155.28	867.21	1154.27	C60H50O24	[M+H]+	Arecatannin A2	Tannins	Proanthocyanidins	79763-29-4	3
pmb0496	307.18	307.176	177.05	306.169	C15H22N4O3	[M+H]+	N-Feruloylagmatine	Alkaloids	Phenolamine	-	3
pmb0782	86.1	86.0964	69.07	85.0891	C5H11N	[M+H]+	Piperidine	Alkaloids	Piperidine alkaloids	110-89-4	3
Wbmn003453	497.17	497.166	437.2	498.174	C23H30O12	[M-H]-	6-O-Vanilloylajugol	Terpenoids	Monoterpenoids	124168-04-3	3
Ysjn000603	188.06	188.056	114.06	189.064	C7H11NO5	[M-H]-	(2S)-2-Amino-6-oxoheptanedioic acid	Alkaloids	Alkaloids	75650-93-0	3
pme0075	188.06	188.056	128.04	189.064	C7H11NO5	[M-H]-	N-Acetyl-L-glutamic acid	Amino acids and derivatives	Amino acids and derivatives	1188-37-0	3
pme0193	147.08	147.076	84.04	146.069	C5H10N2O3	[M+H]+	L-Glutamine	Amino acids and derivatives	Amino acids and derivatives	56-85-9	2
Waln010743	578.35	578.346	279.23	579.354	C28H54NO9P	[M-H]-	1-(2,3-dihydroxypropoxy)-3-(((2-(dimethylamino)ethoxy)(hydroxy)phosphoryl)oxy)propan-2-yl (11Z,14Z)-octadeca-11,14-dienoate	Lipids	LPE	-	1
Waln011524	554.35	554.346	255.23	555.354	C26H54NO9P	[M-H]-	1-(2,3-dihydroxypropoxy)-3-(((2-(dimethylamino)ethoxy)(hydroxy)phosphoryl)oxy)propan-2-yl palmitate*	Lipids	LPE	-	1
MEDP1341	578.35	578.346	504.31	519.332	C26H50NO7P	[M+CH3COO]-	1-(9Z,12Z-octadecadienoyl)-sn-glycero-3-phosphocholine	Lipids	LPC	22252-07-9	3
Wbsp103327	291.09	291.086	139.04	290.079	C15H14O6	[M+H]+	(8R)-9-hydroxy-8-(hydroxymethyl)-6-methoxy-8-methylpyrano[2,3-f]chromen-2-one	Terpenoids	Terpene	-	3
Lmgp004167	291.09	291.086	139.04	290.079	C15H14O6	[M+H]+	3',4,4',5,7-Pentahydroxyflavan (Luteoforol)	Flavonoids	Flavanols	13392-26-2	2
MWSHY0065	291.09	291.086	139.04	290.079	C15H14O6	[M+H]+	Catechin*	Flavonoids	Flavanols	154-23-4	3
Lhgp102206	291.09	291.086	139.04	290.079	C15H14O6	[M+H]+	Katsumadin*	Others	Others	-	3
Zbsp003145	291.09	291.086	123.04	290.079	C15H14O6	[M+H]+	Leucopelargonidin; 3,4,5,7,4'-Pentahydroxyflavan	Others	Others	520-17-2	1
pmb0382	339.09	339.086	177.05	338.079	C19H14O6	[M+H]+	O-Feruloyl 4-hydroxycoumarin	Lignans and Coumarins	Coumarins	-	3
Lhmp122217	291.09	291.086	139.04	290.079	C15H14O6	[M+H]+	melanoxoin*	Others	Others	-	3
Zmbp102914	637.18	637.176	271.07	637.176	C29H33O16+	[M]+	Pelargonidin-3-O-(6''-O-acetyl)glucoside-5-O-glucoside	Flavonoids	Anthocyanidins	-	3
Lmmp002963	625.18	625.176	317.06	624.169	C28H32O16	[M+H]+	6-C-Methylquercetin-3-O-rutinoside	Flavonoids	Flavonols	-	1
HJAP026	625.18	625.176	463.13	624.169	C28H32O16	[M+H]+	Chrysoeriol-6-C-glucoside-4'-O-glucoside	Flavonoids	Flavones	-	3
Lmnp002584	625.18	625.176	463.13	624.169	C28H32O16	[M+H]+	Hispidulin-8-C-(2''-O-glucosyl)glucoside	Flavonoids	Flavones	-	3
MWSHY0135	625.18	625.176	317.08	624.169	C28H32O16	[M+H]+	Isorhamnetin-3-O-rutinoside (Narcissin)*	Flavonoids	Flavonols	604-80-8	3
Lmmp002463	625.18	625.176	317.07	624.169	C28H32O16	[M+H]+	Sexangularetin-3-O-glucoside-7-O-rhamnoside*	Flavonoids	Flavonols	-	3
MW0150871	400.15	400.146	136.06	399.139	C15H21N5O8	[M+H]+	His-Asp-Glu	Amino acids and derivatives	Amino acids and derivatives	-	3
pmc0281	400.15	400.146	136.06	399.139	C15H21N5O8	[M+H]+	Ribosyladenosine	Nucleotides and derivatives	Nucleotides and derivatives	-	3
Hmln001281	623.093	623.089	169.01	624.096	C26H24O18	[M-H]-	Phyllanthusiin F	Tannins	Tannin	-	3
Wchn004015	195.07	195.066	150.03	196.074	C10H12O4	[M-H]-	3-Hydroxy-1-(4'-hydroxy-3'-methoxyphenyl)-propan-1-one	Others	Others	-	3
Qmjp112201	427.2	427.196	247.13	426.189	C21H30O9	[M+H]+	Lanceocrepidiaside A	Terpenoids	Sesquiterpenoids	-	3
Sajp003234	427.2	427.196	217.12	426.189	C21H30O9	[M+H]+	pteroside W	Terpenoids	Sesquiterpenoids	-	3
pme0120	118.09	118.086	101.06	117.079	C5H11NO2	[M+H]+	5-Aminovaleric acid	Organic acids	Organic acids	660-88-8	3
mws0256	118.09	118.086	72.08	117.079	C5H11NO2	[M+H]+	L-Valine	Amino acids and derivatives	Amino acids and derivatives	72-18-4	3
Zmmp000635	130.09	130.086	84.08	129.079	C6H11NO2	[M+H]+	4,5-Dehydro-L-leucine	Amino acids and derivatives	Amino acids and derivatives	-	2
ML10181668	130.09	130.086	84.08	129.079	C6H11NO2	[M+H]+	Cycloleucine	Amino acids and derivatives	Amino acids and derivatives	52-52-8	2
MWS04447	130.09	130.086	70.07	129.079	C6H11NO2	[M+H]+	Homoproline	Amino acids and derivatives	Amino acids and derivatives	56879-46-0	2
pme0021	166.09	166.086	120.08	165.079	C9H11NO2	[M+H]+	L-Phenylalanine	Amino acids and derivatives	Amino acids and derivatives	63-91-2	1
MWS0811	130.09	130.086	84.08	129.079	C6H11NO2	[M+H]+	L-Pipecolic Acid	Alkaloids	Piperidine alkaloids	3105-95-1	2
Lmjp101401	535.2	535.196	287.05	534.189	C30H30O9	[M+H]+	Bismurrangatin	Lignans and Coumarins	Coumarins	-	2
Lmmn103748	879.13	879.126	727.12	880.133	C40H32O23	[M-H]-	Maclurin-3-C-(2'',3'',6''-Trigalloyl)glucoside	Phenolic acids	Phenolic acids	92631-86-2	2
MWS1777	128.03	128.026	93.06	127.019	C6H6ClN	[M+H]+	3-Chloroaniline	Alkaloids	Alkaloids	108-42-9	1
Zmcn003728	609.15	609.146	285.04	610.153	C27H30O16	[M-H]-	Kaempferol-3,7-O-diglucoside	Flavonoids	Flavonols	25615-14-9	2
mws0532	717.15	717.146	519.09	718.153	C36H30O16	[M-H]-	Lithospermic acid B	Phenolic acids	Phenolic acids	121521-90-2	3
mws4182	717.15	717.146	519.1	718.153	C36H30O16	[M-H]-	Salvianolic acid B	Phenolic acids	Phenolic acids	115939-25-8	3
Lssp210412	225.2	225.196	100.11	224.189	C13H24N2O	[M+H]+	Cuscohygrine	Alkaloids	Pyrrole alkaloids	454-14-8	1
Jmgn005927	287.06	287.056	125.03	288.063	C15H12O6	[M-H]-	2-hydroxynaringenin	Flavonoids	Flavanones	-	3
mws1000	287.06	287.056	149.02	288.063	C15H12O6	[M-H]-	Fustin	Flavonoids	Flavanonols	20725-03-5	2
mws1164	179.06	179.056	59.01	180.063	C6H12O6	[M-H]-	D-Fructose*	Others	Saccharides	57-48-7	1
pmf0139	179.06	179.056	59.01	180.063	C6H12O6	[M-H]-	D-Galactose*	Others	Saccharides	59-23-4	1
pmf0138	179.06	179.056	59.01	180.063	C6H12O6	[M-H]-	D-Mannose*	Others	Saccharides	3458-28-4	1
pme0516	179.06	179.056	87.01	180.063	C6H12O6	[M-H]-	Inositol	Others	Saccharides	87-89-8	1
pme3827	198.08	198.076	152.07	197.069	C9H11NO4	[M+H]+	3,4-Dihydroxy-L-phenylalanine (L-Dopa)	Amino acids and derivatives	Amino acids and derivatives	59-92-7	2
mws1346	162.08	162.076	98.06	161.069	C6H11NO4	[M+H]+	L-Homoglutamic acid*	Amino acids and derivatives	Amino acids and derivatives	542-32-5	3
Wasn003942	363.17	363.166	201.11	364.173	C16H28O9	[M-H]-	Glucosyl 6,9-dihydroxydec-4-enoic acid	Others	Others	-	3
pmp000177	530.3	530.296	315.16	512.262	C26H40O10	[M+NH4]+	Andrographiside	Terpenoids	Ditepenoids	82209-76-5	3
pmb2654	460.15	460.146	117.9	461.153	C19H27NO12	[M-H]-	Anthranilate-1-O-Sophoroside	Phenolic acids	Phenolic acids	-	3
Lasp003143	193.09	193.086	105.07	192.078	C11H12O3	[M+H]+	1,4-Benzodioxin-6-propanol	Lignans and Coumarins	Lignans	-	2
Zahp011689	205.09	205.086	149.02	204.079	C12H12O3	[M+H]+	2,2-dimethylchromene-6-carboxylic acid*	Others	Others	34818-56-9	1
Wcgp003276	193.09	193.086	133.06	192.079	C11H12O3	[M+H]+	5-(2-hydroxypropyl)-3H-2-benzofuran-1-one	Others	Others	-	3
Zmcp102201	205.09	205.086	149.02	204.079	C12H12O3	[M+H]+	Senkyunolide B*	Others	Lactones	93236-67-0	1
Zmzn000113	146.05	146.046	102.06	147.053	C5H9NO4	[M-H]-	L-threo-3-Methylaspartate	Amino acids and derivatives	Amino acids and derivatives	6061-13-8	3
Zbln005108	443.16	443.156	149.06	444.163	C20H28O11	[M-H]-	3,4-dihydroxy-allylbenzene4-O-p-D-xylopyranosyI-(1-→6)-β-D-glucopyranoside	Phenolic acids	Phenolic acids	-	3
MWSslk133	257.18	257.176	195.18	258.183	C14H26O4	[M-H]-	1,14-Tetradecanedioic Acid	Lipids	Free fatty acids	821-38-5	2
Zbzn008048	293.18	293.176	221.15	294.183	C17H26O4	[M-H]-	Embelin	Quinones	Quinones	550-24-3	1
Wbmp003752	595.17	595.166	287.06	594.159	C27H30O15	[M+H]+	Cimicifugic acid E-glucose	Phenolic acids	Phenolic acids	-	1
Ramp002586	595.17	595.166	271.06	594.159	C27H30O15	[M+H]+	Genistein-7,4'-di-O-beta-D-glucoside	Flavonoids	Isoflavones	36190-98-4	3
MWSslk254	595.17	595.166	287.06	594.159	C27H30O15	[M+H]+	Kaempferol-3-O-glucorhamnoside*	Flavonoids	Flavonols	40437-72-7	1
Lmsp004670	595.17	595.166	287.06	594.159	C27H30O15	[M+H]+	Kaempferol-3-O-glucoside-7-O-rhamnoside*	Flavonoids	Flavonols	2392-95-2	1
Zblp004362	595.17	595.166	287.06	594.159	C27H30O15	[M+H]+	Kaempferol-3-O-robinobioside(Biorobin)*	Flavonoids	Flavonols	17297-56-2	1
Zbsp002083	595.17	595.166	271.06	595.166	C27H31O15+	[M]+	Pelargonidin-3,5-O-diglucoside	Flavonoids	Anthocyanidins	58751-31-8	3
Zmjp003291	595.17	595.166	433.12	594.159	C27H30O15	[M+H]+	Vitexin-2''-O-galactoside	Flavonoids	Flavones	-	2
Lasp003707	225.08	225.076	119.05	224.069	C11H12O5	[M+H]+	Acropyrone	Phenolic acids	Phenolic acids	-	3
pmb3064	499.15	499.146	163.2	500.153	C22H28O13	[M-H]-	3-O-p-Coumaroylquinic acid-O-glucoside	Phenolic acids	Phenolic acids	-	3
pmb3061	499.15	499.146	163.1	500.153	C22H28O13	[M-H]-	5-O-p-Coumaroylquinic acid O-glucoside	Phenolic acids	Phenolic acids	-	3
Lmjp003982	409.19	409.186	247.13	408.178	C21H28O8	[M+H]+	Chlorajaposide*	Terpenoids	Sesquiterpenoids	-	3
Lmcp003143	409.19	409.186	247.13	408.178	C21H28O8	[M+H]+	Sarcaglaboside B*	Terpenoids	Sesquiterpenoids	-	3
MWSmce460	100.08	100.076	56.05	99.0684	C5H9NO	[M+H]+	2-Piperidone	Alkaloids	Piperidine alkaloids	675-20-7	3
Wbkp008793	701.37	701.366	539.32	700.358	C38H48N6O7	[M+H]+	(3S,3'S)-N,N'-((1R,2R)-4-((3,4,5-trihydroxy-6-methyltetrahydro-2H-pyran-2-yl)oxy)cyclohexane-1,2-diyl)bis(2-methyl-2,3,4,9-tetrahydro-1H-pyrido[3,4-b]indole-3-carboxamide)	Alkaloids	Alkaloids	-	2
pmp001310	627.16	627.156	303.1	626.148	C27H30O17	[M+H]+	6-Hydroxykaempferol-3,6-O-Diglucoside*	Flavonoids	Flavonols	-	3
pmp001311	627.16	627.156	303.1	626.148	C27H30O17	[M+H]+	6-Hydroxykaempferol-7,6-O-Diglucoside	Flavonoids	Flavonols	-	1
Lmmp002796	627.16	627.156	319.05	626.148	C27H30O17	[M+H]+	Gossypetin-3-O-rutinoside	Flavonoids	Flavonols	-	3
Zmdp003457	627.16	627.156	319.05	626.148	C27H30O17	[M+H]+	Myricetin-3-O-galactoside-3'-O-rhamnoside	Flavonoids	Flavonols	-	3
pmp000596	627.16	627.156	465.1	626.148	C27H30O17	[M+H]+	Quercetin-3-O-(2''-O-galactosyl)glucoside	Flavonoids	Flavonols	56782-99-1	3
Lcsn000635	497.28	497.276	335.22	498.283	C26H42O9	[M-H]-	Suavioside E	Terpenoids	Ditepenoids	-	3
mws0232	377.15	377.146	243.09	376.138	C17H20N4O6	[M+H]+	Riboflavin (Vitamin B2)	Others	Vitamin	83-88-5	3
mws0230	120.07	120.066	74.06	119.058	C4H9NO3	[M+H]+	L-Threonine*	Amino acids and derivatives	Amino acids and derivatives	72-19-5	3
MWS0559	161.05	161.046	71.01	162.053	C6H10O5	[M-H]-	1,6-anhydro-β-D-glucose	Others	Saccharides	498-07-7	1
Zmgn000173	149.05	149.046	75.01	150.053	C5H10O5	[M-H]-	D-Ribose	Others	Saccharides	50-69-1	3
Lmyn006227	269.05	269.046	151	270.053	C15H10O5	[M-H]-	Galangin (3,5,7-Trihydroxyflavone)	Flavonoids	Flavones	548-83-4	3
MWSmce199	149.05	149.046	59.02	150.053	C5H10O5	[M-H]-	L-Xylose*	Others	Saccharides	609-06-3	3
mws0154	173.05	173.046	93.03	174.053	C7H10O5	[M-H]-	Shikimic acid	Organic acids	Organic acids	138-59-0	3
MWSmce582	144.07	144.065	84.04	143.058	C6H9NO3	[M+H]+	Methyl L-pyroglutamate	Amino acids and derivatives	Amino acids and derivatives	4931-66-2	3
Lmyp003387	192.07	192.065	146.06	191.058	C10H9NO3	[M+H]+	2-Oxo-3,4-dihydro-1H-quinoline-3-carboxylic acid	Alkaloids	Quinoline alkaloids	246867-17-4	2
Lmhp009890	546.36	546.355	184.07	545.348	C28H52NO7P	[M+H]+	LysoPC 20:3	Lipids	LPC	1199257-41-4	1
pmp001281	522.36	522.355	184.07	521.348	C26H52NO7P	[M+H]+	LysoPC 18:1	Lipids	LPC	-	1
Lmhp010190	522.36	522.355	184.07	521.348	C26H52NO7P	[M+H]+	LysoPC 18:1(2n isomer)	Lipids	LPC	-	1
Wdgp004715	323.18	323.175	291.15	322.168	C20H22N2O2	[M+H]+	Strictamine	Alkaloids	Alkaloids	6475-05-4	3
Wagn011658	653.38	653.375	397.14	654.383	C31H58O14	[M-H]-	1-Palmitoyl-Sn-Glycerol 3-O-Diglucoside	Lipids	Glycerol ester	-	1
Wagn012030	653.38	653.375	397.14	654.383	C31H58O14	[M-H]-	2-Palmitoyl-Sn-Glycerol 3-O-Diglucoside	Lipids	Glycerol ester	-	2
Lmyn006011	677.38	677.375	397.13	678.383	C33H58O14	[M-H]-	Gingerglycolipid B	Lipids	Glycerol ester	88168-90-5	1
pme3705	193.04	193.035	72.99	194.043	C6H10O7	[M-H]-	D-Glucoronic acid*	Others	Saccharides	6556-12-3	3
Walp008102	302.31	302.305	88.08	301.298	C18H39NO2	[M+H]+	2-Aminooctadecane-1,4-diol	Lipids	Sphingolipids	-	2
mws0983	326.31	326.305	62.06	325.298	C20H39NO2	[M+H]+	N-Oleoylethanolamine	Alkaloids	Alkaloids	111-58-0	3
Wcgp003250	163.08	163.075	103.05	162.068	C10H10O2	[M+H]+	2-Methyl-3-hydroxyindan-1-one	Others	Others	-	1
pmf0440	163.08	163.075	91.05	162.068	C10H10O2	[M+H]+	4-MethoxycinnaMaldehyde	Others	Aldehyde compounds	1963-36-6	2
Lmhp010515	510.36	510.355	184.07	509.348	C25H52NO7P	[M+H]+	LysoPC 17:0(2n isomer)*	Lipids	LPC	-	1
pmb2406	510.36	510.355	184.07	509.348	C25H52NO7P	[M+H]+	LysoPC 17:0*	Lipids	LPC	50930-23-9	1
Lmyn003835	289.04	289.035	137.02	290.043	C14H10O7	[M-H]-	4-(3,4,5-Trihydroxybenzoxy)benzoic acid	Phenolic acids	Phenolic acids	-	3
pme3514	301.04	301.035	151	302.043	C15H10O7	[M-H]-	Morin	Flavonoids	Flavonols	480-16-0	3
Lcdn000603	413.15	413.145	209.08	414.153	C19H26O10	[M-H]-	3,5-Dimethoxy-4-acetoxy trans-cinnamyl beta-D-glucopyranoside	Others	Others	-	2
mws2523	421.08	421.075	241.01	422.082	C12H23O14P	[M-H]-	Trehalose 6-phosphate	Others	Saccharides	4484-88-2	3
pme3083	164.04	164.035	120.05	165.043	C8H7NO3	[M-H]-	2-(Formylamino)benzoic acid	Phenolic acids	Phenolic acids	3342-77-6	3
mws0133	123.06	123.055	80.05	122.048	C6H6N2O	[M+H]+	Nicotinamide	Others	Vitamin	98-92-0	3
MWSmce248	163.045	163.04	119.054	164.047	C9H8O3	[M-H]-	3-Hydroxycinnamic Acid*	Phenolic acids	Phenolic acids	14755-02-3	3
mws1292	565.16	565.155	409.09	564.148	C26H28O14	[M+H]+	Isoschaftoside	Flavonoids	Flavones	52012-29-0	3
Yalp002838	207.07	207.065	91.05	206.058	C11H10O4	[M+H]+	4-methoxy-5-hydroxymethylcoumarin	Lignans and Coumarins	Coumarins	-	1
pma6599	207.07	207.065	85.03	206.058	C11H10O4	[M+H]+	6-Hydroxymethylherniarin	Lignans and Coumarins	Coumarins	117597-79-2	3
WaYp007695	334.3	334.295	242.25	333.288	C18H39NO4	[M+H]+	2-Aminooctadecane-1,16,18,18-tetraol	Lipids	Sphingolipids	-	2
pmb3066	481.14	481.135	319.2	482.142	C22H26O12	[M-H]-	5-O-p-Coumaroylshikimic acid O-glucoside	Phenolic acids	Phenolic acids	-	3
pmb1096	118.07	118.065	91.05	117.058	C8H7N	[M+H]+	Indole	Alkaloids	Plumerane	120-72-9	2
mws0836	577.14	577.135	425.09	578.142	C30H26O12	[M-H]-	Procyanidin B1	Tannins	Proanthocyanidins	20315-25-7	1
pme0434	577.14	577.135	407.08	578.142	C30H26O12	[M-H]-	Procyanidin B2	Tannins	Proanthocyanidins	29106-49-8	2
pme0436	577.14	577.135	407.08	578.142	C30H26O12	[M-H]-	Procyanidin B3	Tannins	Proanthocyanidins	23567-23-9	1
pmn001667	577.14	577.135	407.08	578.142	C30H26O12	[M-H]-	Procyanidin B4	Tannins	Proanthocyanidins	29106-51-2	1
Zahp003766	597.15	597.145	303.05	596.138	C26H28O16	[M+H]+	Quercetin 3-O-glucoside 7-O-xyloside	Flavonoids	Flavonols	-	2
pme3337	384.12	384.115	252.07	383.108	C14H17N5O8	[M+H]+	Succinyladenosine	Nucleotides and derivatives	Nucleotides and derivatives	4542-23-8	1
MWSmce501	167.04	167.035	108.02	168.042	C8H8O4	[M-H]-	Protocatechuic Acid Methyl Ester	Phenolic acids	Phenolic acids	2150-43-8	3
mws1336	138.06	138.055	120.04	137.048	C7H7NO2	[M+H]+	4-Aminobenzoic acid	Phenolic acids	Phenolic acids	150-13-0	3
Lmqp002784	138.06	138.055	77.04	137.048	C7H7NO2	[M+H]+	Salicylamide	Alkaloids	Phenolamine	65-45-2	3
Zahp014087	284.3	284.295	88.08	283.288	C18H37NO	[M+H]+	N-(12-methyltetradecyl)propionamide	Alkaloids	Alkaloids	-	2
Zmzp005934	284.3	284.295	102.09	283.288	C18H37NO	[M+H]+	Stearamide	Alkaloids	Alkaloids	124-26-5	1
Lmzn001875	741.23	741.225	579.18	742.232	C33H42O19	[M-H]-	Naringenin-7-O-Rutinoside-4'-O-glucoside	Flavonoids	Flavanones	-	1
ML10174588	233.16	233.155	233.16	234.162	C15H22O2	[M-H]-	Confertifoline	Terpenoids	Sesquiterpenoids	1811-23-0	3
Zbqp003444	217.16	217.155	84.04	216.147	C10H20N2O3	[M+H]+	4-amino-5-oxo-5-(pentylamino)pentanoic acid	Amino acids and derivatives	Amino acids and derivatives	-	2
Wagp002530	177.06	177.055	117.03	176.047	C10H8O3	[M+H]+	2-Methoxy-1-benzofuran-5-carbaldehyde	Others	Aldehyde compounds	-	2
Lahp002857	595.15	595.145	409.09	594.137	C30H26O13	[M+H]+	Epicatechin-(4β->8)-epigallocatechin	Flavonoids	Flavanols	-	3
Cmxn004016	451.13	451.125	289.08	452.132	C21H24O11	[M-H]-	Dihydromarein	Flavonoids	Chalcones	-	2
Zmdn002400	451.13	451.125	289.07	452.132	C21H24O11	[M-H]-	Epicatechin-3'-O-β-D-glucopyranoside*	Flavonoids	Flavanols	-	1
Zmdn002049	451.13	451.125	289.07	452.132	C21H24O11	[M-H]-	Epicatechin-4'-O-β-D-glucopyranoside*	Flavonoids	Flavanols	-	1
Hmln101664	697.24	697.235	535.184	698.242	C32H42O17	[M-H]-	Nortrachelogenin-4'-O-gentiobioside	Lignans and Coumarins	Lignans	-	3
Zbqp002414	261.15	261.144	132.1	260.137	C11H20N2O5	[M+H]+	h-gamma-Glu-leu-oh	Amino acids and derivatives	Amino acids and derivatives	-	2
MW0107643	435.15	435.144	165.05	376.13	C15H24N2O7S	[M+CH3COO]-	Lactacystin	Amino acids and derivatives	Amino acids and derivatives	133343-34-7	3
Lhfp110832	219.18	219.174	203.14	218.167	C15H22O	[M+H]+	Furanoeremophilane*	Terpenoids	Sesquiterpenoids	6750-13-6	3
MW0110336	389.22	389.214	209.15	388.207	C15H28N6O6	[M+H]+	Val-Asp-Arg	Amino acids and derivatives	Amino acids and derivatives	-	3
Lmqp000329	296.07	296.064	104.11	295.057	C8H14N3O7P	[M+H]+	5-Aminoimidazole ribonucleotide	Nucleotides and derivatives	Nucleotides and derivatives	25635-88-5	1
Wcdp006912	274.28	274.274	88.08	273.267	C16H35NO2	[M+H]+	Lauryldiethanolamine	Others	Others	1541-67-9	1
Zmsp001773	268.11	268.104	136.07	267.097	C10H13N5O4	[M+H]+	9-Arabinosyladenine*	Nucleotides and derivatives	Nucleotides and derivatives	-	1
HJN087	433.12	433.114	271.06	434.121	C21H22O10	[M-H]-	Naringenin-4'-O-glucoside*	Flavonoids	Flavanones	-	3
MW0103675	323.07	323.064	84.04	322.057	C10H15N2O8P	[M+H]+	Thymidine-5'-phosphate	Nucleotides and derivatives	Nucleotides and derivatives	365-07-1	3
Lmmn003398	489.11	489.104	285.04	490.111	C23H22O12	[M-H]-	Kaempferol-3-O-(6''-O-acetyl)glucoside	Flavonoids	Flavonols	-	3
Qahp006824	659.37	659.364	335.26	658.356	C33H54O13	[M+H]+	Periseoside B*	Steroids	Steroidal saponins	-	3
Jmhn004431	521.1	521.094	345.06	522.101	C23H22O14	[M-H]-	syringetin-3-glucuronide	Flavonoids	Flavonols	-	2
Zmlp003063	741.23	741.224	433.12	740.216	C33H40O19	[M+H]+	Luteolin 7-rutinoside-4'-O-Rhamnoside*	Flavonoids	Flavones	-	1
Zmsp002859	193.09	193.083	105.07	170.094	C9H14O3	[M+Na]+	Comolactone A	Others	Others	-	3
Hmgp002189	463.13	463.123	301.07	462.116	C22H22O11	[M+H]+	Hispidulin-7-O-glucoside(Homoplantaginin)**	Flavonoids	Flavones	17680-84-1	3
Wchn003892	355.11	355.103	193.05	356.111	C16H20O9	[M-H]-	Juglanoside E	Others	Others	-	3
Zmln000899	343.11	343.103	181.05	344.111	C15H20O9	[M-H]-	Syringaldehyde-4-O-glucoside	Others	Aldehyde compounds	-	2
Yajn001051	607.21	607.203	265.09	608.211	C29H36O14	[M-H]-	2-((4,5-dihydroxy-2-(4-(3-(hydroxymethyl)-5-(2-hydroxyvinyl)-7-methoxy-2,3-dihydrobenzofuran-2-yl)-2-methoxyphenoxy)tetrahydro-2H-pyran-3-yl)oxy)tetrahydro-2H-pyran-3,4,5-triol	Lignans and Coumarins	Lignans	-	3
MW0107019	245.12	245.113	83	244.106	C10H16N2O5	[M+H]+	Glutamylproline	Amino acids and derivatives	Amino acids and derivatives	41745-47-5	3
MW0109363	245.12	245.113	113.03	244.106	C10H16N2O5	[M+H]+	Prolylglutamic acid	Amino acids and derivatives	Amino acids and derivatives	67644-00-2	3
MWSmce052	455.36	455.353	455.36	456.36	C30H48O3	[M-H]-	3-Hydroxyurs-12-en-28-oic acid (3-Epiursolic acid)*	Terpenoids	Triterpene	989-30-0	1
MWSHC20163	255.24	255.233	255.24	256.24	C16H32O2	[M-H]-	Cetostearic acid	Lipids	Free fatty acids	-	1
Hmjn003948	487.35	487.343	487.35	488.35	C30H48O5	[M-H]-	2,3,6-Trihydroxyurs-12-en-28-oic acid (Madasiatic acid)*	Terpenoids	Triterpene	26532-66-1	2
HJN043	863.19	863.183	711.14	864.19	C45H36O18	[M-H]-	Cinnamtannin B1	Tannins	Proanthocyanidins	88082-60-4	2
Zmyn005413	621.19	621.183	193.05	622.19	C29H34O15	[M-H]-	reinoisoe B	Phenolic acids	Phenolic acids	-	3
Lmnp002762	639.2	639.192	477.14	638.185	C29H34O16	[M+H]+	Cirsimaritin-8-C-[glucosyl-(1-2)]-glucoside	Flavonoids	Flavones	-	2
FDATN01262	193.07	193.062	87.03	194.069	C9H10N2O3	[M-H]-	Aminohippuric acid	Amino acids and derivatives	Amino acids and derivatives	61-78-9	3
MW0109723	450.2	450.192	61.99	391.178	C16H29N3O6S	[M+CH3COO]-	s-Hexylglutathione	Amino acids and derivatives	Amino acids and derivatives	24425-56-7	3
MW0144208	341.09	341.081	179.03	342.089	C14H18N2O6S	[M-H]-	Abu-Met-OH	Amino acids and derivatives	Amino acids and derivatives	-	3
MW0153739	341.09	341.081	179.03	342.089	C14H18N2O6S	[M-H]-	Met-Abu-OH	Amino acids and derivatives	Amino acids and derivatives	-	3
Zmbp002578	653.18	653.171	287.06	653.171	C29H33O17+	[M]+	Cyanidin-3-O-(6''-O-acetyl)glucoside-5-O-glucoside	Flavonoids	Anthocyanidins	-	3
MW0110416	323.17	323.161	59.01	264.147	C14H20N2O3	[M+CH3COO]-	Val-Phe	Amino acids and derivatives	Amino acids and derivatives	-	3
Zbzp003056	611.17	611.161	449.11	610.153	C27H30O16	[M+H]+	Isoorientin-7-O-glucoside*	Flavonoids	Flavones	-	1
Wmzn000227	145.06	145.051	109.04	146.058	C6H10O4	[M-H]-	2,2-Dimethylsuccinic acid	Organic acids	Organic acids	597-43-3	3
Wbkp008219	699.36	699.35	699.36	698.343	C38H46N6O7	[M+H]+	(3S,3'S)-N,N'-((1R,2R)-5-((3,4,5-trihydroxy-6-methyltetrahydro-2H-pyran-2-yl)oxy)cyclohex-3-ene-1,2-diyl)bis(2-methyl-2,3,4,9-tetrahydro-1H-pyrido[3,4-b]indole-3-carboxamide)	Alkaloids	Alkaloids	-	1
MW0110297	281.16	281.15	147.09	280.142	C14H20N2O4	[M+H]+	Tyrosyl-Valine	Amino acids and derivatives	Amino acids and derivatives	17355-09-8	3
MWSmce203	341.12	341.109	73.03	342.116	C12H22O11	[M-H]-	D-Cellobiose	Others	Saccharides	528-50-7	3
Ysjp000315	130.1	130.086	56.05	129.079	C6H11NO2	[M+H]+	Pipecolic acid	Alkaloids	Piperidine alkaloids	535-75-1	2
Zmyn000155	173.11	173.093	131.08	174.1	C7H14N2O3	[M-H]-	N-α-Acetyl-L-ornithine	Amino acids and derivatives	Amino acids and derivatives	6205-08-9	3
Wmln000659	193.07	193.051	101.02	194.058	C10H10O4	[M-H]-	3-Methyl-4,8-dihydroxy-3,4-dihydroisocoumarin	Lignans and Coumarins	Coumarins	33788-22-6	3
Zmgn001039	266.09	266.07	134.048	267.078	C9H17NO6S	[M-H]-	S-Ribosyl-L-homocysteine	Amino acids and derivatives	Amino acids and derivatives	-	3
Wmkp002590	595.186	595.166	127.039	594.159	C27H30O15	[M+H]+	5,7-Dihydroxy-4-methoxyflavone-3-O-xylose-(1-6)-glucose	Flavonoids	Flavones	-	3
Hmmn002588	741.21	741.188	621.16	742.196	C32H38O20	[M-H]-	Eriodictyol-7-O-(2''-O-rhamnosyl)xyloside-4'-O-glucuronide	Flavonoids	Flavanones	-	2
Lmtn002565	329.11	329.088	167.03	330.095	C14H18O9	[M-H]-	1-O-Vanilloyl-D-Glucose	Phenolic acids	Phenolic acids	-	2
Xmzn007677	580.365	580.256	506.325	581.264	C33H35N5O5	[M-H]-	Ergotamine	Alkaloids	Plumerane	113-15-5	3

## Sheet: Table S2
Table S2. The difference metabolites information detected in rhizomes of Drynaria roosii between RT and TB. TB: tree B; RT: rock tunnels
Compounds	VIP	p_value	FDR	Fold_Change	Log2FC
(2S,3R,4S,6S)-2-[4-[(1R,2R)-1,3-Dihydroxy-2-[4-[(E)-3-hydroxyprop-1-enyl]-2,6-dimethoxyphenoxy]propyl]-2,6-dimethoxyphenoxy]-6-(hydroxymethyl)oxane-3,4-diol	1.05453	0.0057113	0.0424139	0.180238	-2.47203
(7S,8R)-dihydrodehydrodiconferyl alcohol	1.25361	0.044391	0.105714	0.0468905	-4.41456
(R)-1,2,3,4-Tetrahydro-3-carboxy-2-carboline	1.24781	0.0217477	0.0729212	0.103364	-3.27419
1,1'-(6-hydroxy-2,3-dihydro-1H-indene-2,5-diyl)bis(ethan-1-one)	1.14295	0.0420467	0.101571	0.290305	-1.78436
1,2,3,14,20,22,25-Heptahydroxycholest-7-en-6-one (Integristerone A)	1.01971	0.129041	0.209766	0.456339	-1.13182
1,2,3,3a-tetrahydropyrrolo[2,1-b]quinazolin-4(9H)-ol	1.24132	0.0401515	0.0995077	0.128518	-2.95996
1,3,6,7-tetrahydroxy-2-[(2R,3R,4S,5S,6R)-3,4,5-trihydroxy-6-(hydroxymethyl)oxan-2-yl]oxyxanthen-9-one	1.16627	0.0341784	0.0925639	2.49612	1.31969
1,4-Dideoxy-1,4-imino-(2-O-β-D-glucosyl)-D-arabinitol	1.24662	0.0187145	0.0670161	0.164497	-2.60387
1-Amino-1-cyclobutane-carboxylic-acid*	1.2415	0.00179303	0.0284266	0.267504	-1.90237
1-Aminocyclopropane-1-carboxylic acid	1.15778	0.0587202	0.126188	0.393591	-1.34523
1-Hydroxypinoresinol-1-O-Glucoside	1.22759	0.000373367	0.0186646	0.205881	-2.28012
1-Hydroxypinoresinol-4'-O-Glucoside	1.2444	0.00189349	0.0287282	0.17343	-2.52758
1-Methylhistidine*	1.25775	0.0098926	0.0512157	0.165308	-2.59677
1-O-(3,4-Dihydroxy-5-methoxy-benzoyl)-glucoside	1.23931	0.00787361	0.0465301	5.82552	2.54239
1-O-Gentisoyl-β-D-glucoside	1.15677	0.034468	0.092991	2.1625	1.1127
1-O-Salicyloyl-β-D-glucose	1.23754	0.000344551	0.0185119	2.43465	1.28372
1-O-Vanilloyl-D-Glucose	1.24651	0.000246046	0.01619	3.05489	1.61112
1-Oleoyl-Sn-Glycerol	1.04308	0.122822	0.202435	0.497252	-1.00795
1-Pyrroline-4-hydroxy-2-carboxylic acid	1.25765	0.122953	0.202435	0.00227886	-8.77747
1-[3-(4-methyl-6-oxocyclohex-1-en-1-yl)propyl]pyrrolidin-2-one	1.25943	0.0106872	0.0527261	0.136714	-2.87077
1-α-Linolenoyl-glycerol-3-O-glucoside*	1.21783	0.0181486	0.0661697	0.383724	-1.38186
13-hydroxy-13-(hydroxymethyl)-2,6-dimethyltetracyclo[10.3.1.01,10.02,7]hexadecan-5-one	1.1581	0.0844465	0.160802	0.22884	-2.12759
1´-O-Benzoylsucrose	1.25637	0.0198036	0.0693372	8.74347	3.12821
2'-Deoxyadenosine	1.24434	0.0383422	0.0988796	0.113776	-3.13573
2'-Deoxyinosine-5'-monophosphate	1.25844	0.0217605	0.0729212	79.1041	6.30568
2,2-Dimethylsuccinic acid	1.24263	0.023433	0.0763984	0.118354	-3.07882
2,3,5,4'-Tetrahydroxystilbene-2-O-glucoside	1.14726	0.00626314	0.0434224	2.10776	1.07571
2,3,5-trimethoxy-1-{[(2s,3r,4s,5s,6r)-3,4,5-trihydroxy-6-(hydroxymethyl)oxan-2-yl]oxy}xanthen-9-one*	1.18459	0.039654	0.0994196	3.23296	1.69286
2,3-Dihydroxyurs-12-en-28-oic acid (Corosolic acid)*	1.17168	0.130849	0.211729	0.0520113	-4.26503
2,4,6,4'-Tetrahydroxy-stilbene-2-O-glucoside	1.09563	0.00276453	0.0329277	7.67613	2.94038
2,5-Dihydroxybenzoic acid-5-O-glucoside	1.19032	0.0100066	0.051343	2.37711	1.24921
2,5-Dimethyl pyrazine	1.24127	0.0277856	0.083416	0.174778	-2.5164
2,6-Diaminooimelic acid	1.25007	0.0122944	0.0552466	0.0891595	-3.48747
2,6-Dimethylpyridine	1.23281	0.0640708	0.132363	0.124388	-3.00708
2,6-diamino-7-methyl-5-oxooctanoic acid	1.26598	0.0117861	0.0548851	0.00182432	-9.09843
2-((3,16-dihydroxy-17-(1-hydroxyethyl)-10,13-dimethyl-2,3,4,5,8,9,10,11,12,13,14,15,16,17-tetradecahydro-1H-cyclopenta[a]phenanthren-2-yl)oxy)-6-(((3,4,5-trihydroxy-6-methyltetrahydro-2H-pyran-2-yl)oxy)methyl)tetrahydro-2H-pyran-3,4,5-triol	1.10735	0.0896684	0.166476	0.425906	-1.23139
2-(2,3-dihydroxypropoxy)-3-(((2-(dimethylamino)ethoxy)(hydroxy)phosphoryl)oxy)propan-2-yl (E)-hexadec-9-enoate	1.17756	0.0422554	0.101571	0.479454	-1.06053
2-(3,4-dihydroxyphenyl)-4-[2-(3,4-dihydroxyphenyl)-3,5,7-trihydroxy-3,4-dihydro-2h-1-benzopyran-8-yl]-3,4-dihydro-2h-1-benzopyran-3,5,7-triol	1.05938	0.251711	0.340848	6.54278	2.7099
2-(3-tert-butyl-2-hydroxyphenyl)-2-hydroxyindene-1,3-dione	1.22196	0.0542369	0.119203	0.156476	-2.67599
2-(furan-2-ylmethyl)-5-methylfuran	1.03818	0.118871	0.198493	0.412393	-1.27791
2-Aminoisobutyric acid	1.22045	0.00193876	0.0291021	0.459724	-1.12116
2-Hydroxy-4-methyl-3-undecanoyloxypentanoic acid methyl ester*	1.24017	0.00810761	0.0469628	0.188581	-2.40675
2-Hydroxy-4-methylpentanoic acid	1.07432	0.173616	0.26141	0.204385	-2.29064
2-Hydroxyglutaric Acid*	1.24962	0.00207191	0.0301388	0.455904	-1.1332
2-Hydroxyisocaproic acid	1.04973	0.114731	0.194574	0.209871	-2.25242
2-Isopropylmalic Acid	1.23163	0.00128151	0.0256243	0.106712	-3.2282
2-Methyl-3-hydroxyindan-1-one	1.19945	0.142042	0.226433	0.0367522	-4.76602
2-Methylglutaric acid*	1.07265	0.0172922	0.0650648	0.31269	-1.67719
2-O-(4-carboxylic acid phenethyl)-6-O-caffeoyl glucoside	1.1418	0.00775758	0.0465301	82.7295	6.37033
2-O-Salicyl-6-O-Galloyl-D-Glucose	1.26434	0.00807961	0.0469628	14.5444	3.86239
2-Propylmalic Acid*	1.1688	0.0321573	0.0894949	0.184931	-2.43494
2-aminodocoSane-1,6,19,20,21-pentaol	1.08446	0.0200737	0.0699359	0.390441	-1.35682
2-hydroxynaringenin	1.03778	0.100228	0.177443	4.19875	2.06996
2-oxindole-3-acetic acid	1.24554	0.00530875	0.0411574	0.251458	-1.99161
2-α-Linolenoyl-glycerol-1-O-glucoside*	1.23098	0.029966	0.0865683	0.30851	-1.69661
2-β-D-Glucopyranosyloxy-5-hydroxy-phenylacetic acid	1.14912	0.00140696	0.0256243	5.13653	2.36079
2-β-D-Glucopyranosyloxy-5-hydroxyphenylacetic acidmethylester*	1.1482	0.0711278	0.141911	2.56179	1.35715
24,30-Dihydroxy-12(13)-ene-lupeol*	1.21186	0.0471474	0.108671	5.21302	2.38212
3',4,4',5,7-Pentahydroxyflavan (Luteoforol)	1.17418	0.00490102	0.0397434	2.13902	1.09695
3,24-Dihydroxyolean-12-en-22-one (Soyasapogenol E)*	1.21004	0.0387501	0.0990934	12.1565	3.60366
3,4,2',4',6'-Pentahydroxychalcone	1.2575	0.00230831	0.0308057	3.48023	1.79918
3,4-Dehydro-DL-proline	1.26577	0.0029054	0.0329277	0.0764462	-3.70941
3,4-Dimethoxycinnamic acid	1.00551	0.116249	0.195737	0.495695	-1.01248
3,4-dihydroxy-allylbenzene4-O-p-D-xylopyranosyI-(1-→6)-β-D-glucopyranoside	1.13083	0.03484	0.0935131	0.483747	-1.04767
3,5-Dihydro-2H-Furo[3,2-C]Quinolin-4-One*	1.23738	0.000250858	0.01619	0.367827	-1.4429
3,5-Dimethoxy-4-acetoxy trans-cinnamyl beta-D-glucopyranoside	1.19721	0.046756	0.108169	0.409396	-1.28843
3-(Pyrazol-1-yl)-L-alanine	1.26539	0.000338407	0.0185119	0.00478141	-7.70835
3-Carbamyl-1-methylpyridinium;(1-Methylnicotinamide)	1.23272	0.000819689	0.0208196	0.168826	-2.56639
3-Galloylshikimic acid	1.22968	0.00122698	0.0254598	5.45889	2.44861
3-Hydroxy-1-(4'-hydroxy-3'-methoxyphenyl)-propan-1-one	1.10671	0.266056	0.355497	0.0546353	-4.19402
3-Hydroxy-9,19-cyclolanost-24-en-26-oic acid (Mangiferolic acid)*	1.18728	0.03538	0.0947271	10.6587	3.41395
3-Hydroxy-L-phenylalanine*	1.26545	0.00840416	0.0470566	0.012227	-6.35379
3-Hydroxybutyric acid	1.2005	0.0251964	0.0789392	0.248801	-2.00694
3-Hydroxycinnamic Acid*	1.17908	0.0204981	0.0704347	7.50525	2.9079
3-Hydroxycycloarta-24-ene-26-oic acid (Isomangiferolic acid)*	1.23552	0.0495403	0.111836	11.9717	3.58155
3-Hydroxylup-20(29)-en-24-oic acid	1.26575	0.00213982	0.0304135	0.0875196	-3.51425
3-Hydroxylup-20(29)-en-28-oic acid (Betulinic acid)*	1.21288	0.0366386	0.0969925	11.8544	3.56735
3-Hydroxyurs-12-en-28-oic acid (3-Epiursolic acid)*	1.25999	0.0426035	0.102176	48.8561	5.61047
3-Hydroxyurs-12-en-28-oic acid (Ursolic acid)*	1.21406	0.0454935	0.107164	9.6959	3.27737
3-Indoleacrylic acid*	1.24465	0.00791441	0.0465301	0.139045	-2.84638
3-Indolepropionic acid	1.26591	0.00832608	0.0469924	0.00606629	-7.36497
3-Isopropylmalic Acid*	1.17585	0.0705622	0.141626	0.203848	-2.29444
3-Methyl-L-Histidine*	1.26204	0.0035968	0.035461	0.200049	-2.32157
3-Methylmalic acid*	1.1958	0.0605659	0.128089	0.375637	-1.41259
3-O-(3,5-Dimethoxy-4-hydroxybenzoyl)-4-O-caffeoylquinic acid	1.15432	0.0639002	0.132363	0.390736	-1.35573
3-O-(3-Methoxy-4-hydroxybenzoyl)-4-O-caffeoylquinic acid	1.20282	0.0194526	0.0686192	0.435427	-1.1995
3-O-Digalloyl quinic acid	1.26382	0.0167956	0.064643	43.5218	5.44367
3-O-caffeoylshikimic acid*	1.25119	0.0432424	0.103415	26.1597	4.70927
3-O-p-Coumaroylquinic acid*	1.04546	0.135384	0.218068	0.255718	-1.96737
3-O-p-Coumaroylquinic acid-O-glucoside	1.11304	0.0153861	0.0618511	2.37703	1.24916
3-Oxo-Alpha-Ionol 3'-(6''-Malonyl)Glucoside	1.26593	0.00334709	0.0349833	0.0318588	-4.97217
3-Prenyl-4,2',4'-Trihydroxychalcone;(licoagrochalcone A)	1.24896	0.0117403	0.0548527	0.0983327	-3.34618
3-[4-(β-D-glucopyranoside)-phenylacrylic]-acid	1.23354	0.000258796	0.01619	4.01892	2.00681
3-amino-2-naphthoic acid*	1.25838	0.00509177	0.0399138	0.181104	-2.46511
3-hydroxy-1-methylpyrrolidin-2-one*	1.24457	0.0384727	0.0988796	0.123921	-3.01251
3-quinolinecarboxylic acid	1.25932	0.0122916	0.0552466	12.398	3.63204
4,5,6-Trihydroxy-2-cyclohexen-1-ylideneacetonitrile	1.25003	0.0184597	0.0666154	0.0670711	-3.89816
4,5-Dehydro-L-leucine	1.2572	0.0117287	0.0548527	0.0964305	-3.37437
4-(3,4,5-Trihydroxybenzoxy)benzoic acid	1.16429	0.00605524	0.0432084	0.47039	-1.08807
4-Aminobenzoic acid	1.23249	0.0458759	0.107526	0.226912	-2.1398
4-C-Glucose-1,3,6-trihydroxy-7-methoxyxanthone	1.15855	0.0066627	0.0435826	2.77986	1.47501
4-Hydroxy-2-oxoglutaric acid	1.24137	0.00486778	0.0397434	2.91277	1.54239
4-Hydroxy-L-Isoleucine	1.26301	0.00157765	0.0272068	0.0879142	-3.50776
4-Methyl-5-thiazoleethanol	1.13356	0.0907881	0.167508	3.97203	1.98987
4-Methylazetidine-2-Carboxylic acid*	1.26645	0.000197587	0.01619	0.00463403	-7.75352
4-O-galactopyranosylxylose	1.26646	0.000328523	0.0185119	8.60488	3.10515
4-amino-5-(butylamino)-5-oxopentanoic acid	1.2658	0.0100499	0.0513782	0.00511588	-7.6108
4-amino-5-oxo-5-(pentylamino)pentanoic acid	1.26457	0.00815442	0.0469628	0.0435456	-4.52133
4-caffeoylshikimic acid*	1.26009	0.0117343	0.0548527	25.1895	4.65475
4-hydroxyphenyl acrylaldehyde	1.20179	0.0280938	0.0838727	5.24144	2.38996
4-methyl-1,5,2,3-dioxadiazinan-2-amine	1.26313	0.0054528	0.0418217	0.104196	-3.26262
4-methylbenzenesulfonic octadeca-14,17-dienoic anhydride	1.26313	0.00593622	0.0432084	5.76221	2.52662
5'-Methoxyisolariciresinol-9'-O-glucoside	1.21601	0.0256854	0.0800046	0.426633	-1.22893
5,6-DiHETrE[(±)5,6-dihydroxy-8Z,11Z,14Z-eicosatrienoic acid]	1.11822	0.0849359	0.160973	0.481022	-1.05582
5,6-Dihydroxy-1H-indole-2-carboxylic acid	1.26622	0.00113272	0.0242998	0.060875	-4.03801
5,7-Dihydroxy-4-methoxyflavone-3-O-xylose-(1-6)-glucose	1.20893	0.00232999	0.0308057	3.15024	1.65546
5-(2-Hydroxyethyl)-2-O-glucosylphenol*	1.23625	0.00294099	0.0329277	2.41143	1.26989
5-(2-hydroxypropyl)-3H-2-benzofuran-1-one	1.11383	0.0307507	0.0878325	0.332971	-1.58653
5-Glucosyloxy-2-Hydroxybenzoic acid methyl ester	1.17159	0.00161986	0.0272098	3.49175	1.80395
5-Hydroxy-DL-tryptophan(5-HTP)	1.2659	0.0048777	0.0397434	0.0236528	-5.40185
5-L-Glutamyl-L-Alanine	1.25	0.0372033	0.0973911	0.104149	-3.26328
5-Methoxyfurfural*	1.18763	0.0556724	0.121225	2.20172	1.13863
5-O-Caffeoylshikimic acid	1.24593	0.0274814	0.0832109	19.8675	4.31234
5-O-p-Coumaroylquinic acid	1.11346	0.104229	0.182013	0.266854	-1.90588
5-O-p-Coumaroylquinic acid O-glucoside	1.06216	0.0461344	0.107685	2.15658	1.10874
5-O-p-Coumaroylshikimic acid O-glucoside	1.26575	0.00213525	0.0304135	0.131591	-2.92587
5-hydroxy-3,4-dimethyl-5-pentylfuran-2(5H)-one*	1.13851	0.0872038	0.162973	0.251253	-1.99279
6''-O-Malonylisosakuranin	1.24447	0.0389237	0.0990934	0.134703	-2.89215
6,7-di-O-methyl-N-deacetylisoipecosidic acid	1.17243	0.000354233	0.0185119	0.042662	-4.55091
6,9,10-Trihydroxyoctadec-7-enoic acid; Sanleng acid*	1.22845	0.0457811	0.107526	0.268342	-1.89785
6-Aminocaproic acid	1.25009	0.0146055	0.0604288	0.21794	-2.198
6-Deoxyfagomine	1.25702	0.00768337	0.046444	0.317613	-1.65466
6-Hydroxyhexanoic acid	1.23943	0.0702712	0.141243	0.0435076	-4.52259
6-Hydroxykaempferol-3,6-O-Diglucoside*	1.2425	0.0138554	0.0593393	4.00042	2.00015
6-Hydroxykaempferol-7,6-O-Diglucoside	1.03787	0.0379872	0.0986007	2.23448	1.15994
6-Hydroxykaempferol-7-O-glucoside	1.24302	0.0260824	0.0807068	8.66669	3.11548
6-Hydroxymethylherniarin	1.23297	0.00751663	0.046332	6.15317	2.62133
6-O-Caffeoylarbutin	1.07269	0.0409675	0.100531	2.41413	1.2715
6-O-Dihydrocaffeoylglucose	1.16882	0.0187607	0.0670161	3.10295	1.63364
6-O-alpha-L-arabinopyranosyl-D-glucopyranose	1.22909	0.0126573	0.0563387	3.06622	1.61646
6-[(α-Apiofuranosyl-(1→6)-O-β-D-glucopyranosyl)oxyrubrofuSarin]	1.25108	0.0122446	0.0552466	0.113086	-3.14451
6-hydroxycoumarin	1.25948	0.0155212	0.0620408	0.10516	-3.24934
7-Hydroxycoumarin;Umbelliferone	1.25862	0.000493294	0.0197041	2.95663	1.56396
7-Methylguanine	1.18368	0.00851521	0.047303	0.257359	-1.95814
7-Methylxanthine	1.25109	0.000145257	0.01619	0.157933	-2.66261
8-hydroxyquinoline	1.25362	0.00390249	0.0362264	0.179633	-2.47687
9,10,13-Trihydroxy-11-Octadecenoic Acid	1.20124	0.0911979	0.1676	0.0766799	-3.70501
9,12,13-TriHOME; 9(S),12(S),13(S)-Trihydroxy-10(E)-octadecenoic acid	1.17526	0.153701	0.238369	0.135701	-2.8815
9-Oxononanoic acid	1.17425	0.0462596	0.10771	0.0860086	-3.53937
Abu-Met-OH	1.20112	0.00277077	0.0329277	2.08687	1.06134
Adipic Acid*	1.20987	0.0601949	0.127722	0.179665	-2.47662
Afrormosin-glucosyl rhamnoside	1.24864	0.00496948	0.0398405	10.3989	3.37837
Afzelechin (3,5,7,4'-Tetrahydroxyflavan)	1.20719	0.0251851	0.0789392	2.48023	1.31048
Annuionone D	1.25038	0.00513535	0.040033	7.54206	2.91496
Apigenin-4'-O-glucoside*	1.23171	0.00743687	0.0462266	2.50529	1.32498
Apigenin-6-C-(2''-glucuronyl)xyloside	1.15566	0.0660078	0.135571	3.60877	1.85151
Apigenin-7-O-(6''-malonyl)glucoside	1.26284	0.00925613	0.0492845	10.8936	3.44541
Apigenin-8-C-glucoside-7-O-Sophoroside	1.1505	0.0947934	0.17104	0.365	-1.45403
Arachidic acid	1.01332	0.117306	0.196991	0.258202	-1.95343
Aromadendrin (Dihydrokaempferol)	1.15692	0.00837513	0.0470566	2.68697	1.42598
Aromadendrin-7-O-glucoside	1.04653	0.0567524	0.123007	2.55959	1.35591
Asn-Gln-Gln	1.22983	0.0300914	0.0865683	3.09106	1.6281
Asn-His-Val	1.05076	0.096843	0.173221	0.335824	-1.57422
Asp-Arg-Val	1.081	0.0311137	0.0881555	6.53122	2.70735
Asp-Pro-Asp	1.12351	0.10679	0.184957	2.14769	1.10279
Asp-Pro-Met*	1.20626	0.0405522	0.100034	4.50761	2.17236
Avicularin(Quercetin-3-O-α-L-arabinofuranoside)	1.06412	0.0211319	0.0715039	6.49642	2.69964
Azetidine-2-carboxylic acid*	1.15599	0.0426518	0.102176	0.440409	-1.18308
Balanophonin	1.10784	0.0322878	0.0896811	0.498684	-1.0038
Balanophonin B	1.15841	0.0161154	0.0633393	0.327183	-1.61183
Bavachin	1.17523	0.122502	0.202401	0.0545765	-4.19558
Bismurrangatin	1.25266	0.0339139	0.0923794	0.123105	-3.02204
Blumenol B Glucoside*	1.0911	0.00829174	0.0469865	6.62398	2.7277
Bridelionoside F*	1.06694	0.00956273	0.0500398	5.20409	2.37965
Buddlenol F glucoside	1.1264	0.107105	0.184975	0.408193	-1.29268
Caffeic acid	1.0503	0.0973154	0.173221	2.75574	1.46244
Caffeoyl(p-Hydroxybenzoyl)tartaric acid	1.25449	0.0587851	0.126188	0.0198736	-5.65301
Caffeyl alcohol 4-O-β-D-glucopyranoside	1.25539	0.0132853	0.0582161	3.99114	1.9968
Cantleyine	1.20605	0.125276	0.205541	9.76147	3.2871
Catechin-(7,8-bc)-4α-(3,4-dihydroxyphenyl)-dihydro-2-(3H)-one*	1.23793	0.0262104	0.0807485	8.07895	3.01417
Catechin-(7,8-bc)-4β-(3,4-dihydroxyphenyl)-dihydro-2-(3H)-one	1.25028	0.0152941	0.0616572	13.5285	3.75793
Catechin-catechin-catechin	1.14718	0.0394245	0.0994196	2.90747	1.53976
Chlorajaposide*	1.17792	0.0178485	0.0658448	2.64909	1.4055
Chlorogenic acid (3-O-Caffeoylquinic acid)*	1.14931	0.0110483	0.0535708	0.454172	-1.13869
Choline	1.22674	0.00348352	0.0351089	0.48016	-1.05841
Chrysoeriol xylosyl glucoside	1.20686	0.0252315	0.0789392	0.0406211	-4.62163
Chrysoeriol-5,7-di-O-glucoside	1.24713	5.26527e-05	0.0133572	0.154095	-2.69811
Chrysoeriol-7-O-gentiobioside	1.1639	0.0547571	0.120159	0.118468	-3.07743
Chrysophanol-1-O-β-D-glucoside*	1.26088	0.0380475	0.0986007	0.0202814	-5.6237
Cimidahurinine	1.16999	0.00957529	0.0500398	2.18833	1.12983
Cinchonain Ib	1.07152	0.00753254	0.046332	2.84886	1.51039
Cinchonain Ic	1.25455	0.0101643	0.0515894	11.559	3.53095
Cinchonain Id*	1.24191	0.0492045	0.111441	11.6323	3.54006
Cinnamtannin A2	1.15034	0.0850085	0.160973	2.0087	1.00627
Cinnamtannin D1	1.21211	0.00501109	0.0399138	0.0780915	-3.67869
Citric Acid diglucoside	1.17286	0.0346446	0.0932893	0.338464	-1.56293
Clausenaglycoside A	1.06083	0.0086318	0.0476331	6.24874	2.64357
Columbianetin Glucopyranoside	1.15994	0.0113663	0.0545506	2.44921	1.29232
Columbianetin malonyl glucopyranoside	1.20059	0.155921	0.241498	0.0785322	-3.67057
Comazaphilone D	1.2106	0.0496166	0.111836	0.26229	-1.93076
Comolactone A	1.06469	0.151103	0.23637	0.376495	-1.4093
Corilagin*	1.17195	0.000113377	0.01619	15.4815	3.95247
Coumaroyl Quinic Acid	1.1751	0.0825926	0.15801	0.198656	-2.33166
Cyanidin 3-O-sophoroside	1.25201	0.0236613	0.0763984	6.78055	2.7614
Cyanidin-3,5-O-diglucoside (Cyanin)*	1.18349	0.000216665	0.01619	0.0826228	-3.59732
Cyanidin-3-O-(6''-O-malonyl)glucoside	1.12196	0.0852212	0.160973	2.85784	1.51492
Cycloleucine	1.25422	0.0236186	0.0763984	0.101604	-3.29897
Cycloolivil-6-O-glucoside	1.21006	0.0281161	0.0838727	0.160094	-2.64301
Cys-Phe-Asn	1.11742	0.0404415	0.0999352	2.01548	1.01112
D-Allo-Isoleucine*	1.25218	0.0050427	0.0399138	0.256584	-1.9625
D-Arabinose*	1.2422	0.00910292	0.0488373	2.29437	1.1981
D-Cellobiose	1.19486	0.0164324	0.0641424	2.64582	1.40372
D-Glucoronic acid*	1.2345	0.000514735	0.0197041	0.499929	-1.0002
D-Glucosamine	1.2509	0.00281068	0.0329277	2.44391	1.28919
D-Glucose-1-phosphate*	1.19491	0.0668915	0.136728	3.74929	1.90662
D-Glucurono-6,3-lactone	1.22155	0.00342826	0.0351089	2.10954	1.07693
D-Ribose	1.24031	0.0290796	0.0858397	0.185336	-2.43179
D-Sedoheptuiose 7-phosphate	1.24231	0.0274356	0.0832109	0.212833	-2.23221
D-Sucrose*	1.11905	0.0898286	0.166531	2.81019	1.49067
D-Trehalose*	1.14847	0.0499459	0.112398	2.44153	1.28779
DL-Glyceric Acid	1.23009	0.0100001	0.051343	0.462342	-1.11297
DL-Leucine*	1.25945	1.14921e-05	0.0133572	0.243758	-2.03648
DL-Tryptophan	1.24931	0.000774645	0.0206497	0.31383	-1.67195
Dehydroascorbic acid	1.2616	0.0205164	0.0704347	0.0339278	-4.88139
Dehydrodiconiferyl alcohol	1.26382	0.0166026	0.0642695	0.0164705	-5.92398
Dehydrodiconiferyl alcohol-gamma'-O-glucoside*	1.22054	0.0202021	0.0701908	0.0622166	-4.00656
Demethyl coniferin	1.26291	0.00622587	0.0434224	0.169049	-2.56449
Dichotomoside A	1.25179	0.000717578	0.0206497	0.219129	-2.19015
Digallic Acid	1.26502	0.00411496	0.0371874	0.0829935	-3.59086
Dihydroabscisic Acid 4'-O-glucoside	1.25732	0.0417818	0.101468	33.0535	5.04673
Dihydrocaffeoylglucose*	1.23895	0.0203608	0.070254	3.51467	1.81339
Dihydrocharcone-4'-O-glucoside*	1.22419	0.0639534	0.132363	17.0161	4.08883
Dihydrodehydrodiconiferyl alcohol-4-O-glucoside*	1.17571	0.0122177	0.0552466	0.416893	-1.26225
Dihydrokaempferol-7-O-glucoside	1.20362	0.093407	0.169842	7.76139	2.95632
Dihydroxyoctanoic acid glucoside	1.26243	0.0192881	0.0682093	42.3258	5.40347
Dimethylmalonic acid*	1.2592	0.0161021	0.0633393	9.51597	3.25035
Dodecanedioic aicd	1.15657	0.194034	0.283418	0.0461124	-4.4387
Ebuloside	1.23341	0.00375941	0.0356215	0.417774	-1.25921
Elliptinol	1.25919	4.85791e-05	0.0133572	0.370174	-1.43373
Epicatechin glucoside	1.17116	0.00783571	0.0465301	2.16389	1.11362
Epicatechin-(2β→O→7,4β→8)-epiafzelechin-(4α→8)-epicatechin	1.14209	0.00770226	0.046444	0.135746	-2.88101
Epicatechin-(4β->8)-epigallocatechin	1.18089	0.0215654	0.0726223	2.80373	1.48735
Epicatechin-3'-O-β-D-glucopyranoside*	1.20255	0.00346477	0.0351089	2.55416	1.35285
Epicatechin-epiafzelechin	1.25771	0.00723073	0.0453447	0.261223	-1.93664
Epigallocatechin	1.20221	0.0224049	0.0740358	0.350741	-1.51152
Epigoitrin	1.2641	0.00439764	0.0385408	0.0163578	-5.93388
Epipinoresinol*	1.20649	0.143466	0.228219	0.022877	-5.44996
Ergosta-5,24(28)-diene-3,20,26-triol (Podecdysone C)	1.24529	0.0240804	0.0773973	0.244737	-2.03069
Eriodictyol apiosyl glucoside	1.21069	0.00942287	0.0497965	0.200144	-2.32089
Eriodictyol-7-O-(2''-O-rhamnosyl)xyloside-4'-O-glucuronide	1.26574	0.00669256	0.0435826	0.0129288	-6.27327
Eriodictyol-7-O-(6''-acetyl)glucoside	1.24109	0.158146	0.243342	76.0991	6.24981
Eriodictyol-7-O-Rutinoside (Eriocitrin)	1.13475	0.0491333	0.111441	2.3012	1.20238
Eucommioside	1.21324	0.0360951	0.0959137	0.468228	-1.09472
Ferulic acid	1.16599	0.0590237	0.126188	0.0461014	-4.43905
Fumaric acid	1.24881	0.00915456	0.0489284	2.08242	1.05826
Galloyl xylosyl gallic acid-3-O-β-D-glucoside	1.25521	2.45512e-05	0.0133572	4.69585	2.23139
Gamma-Glu-Phe	1.26181	0.00141651	0.0256243	0.00372926	-8.0669
Gastrodin	1.26652	0.00073222	0.0206497	138.092	7.10948
Geniposide	1.25775	0.00867591	0.0476331	4.40564	2.13935
Gingerglycolipid A	1.16408	0.0663509	0.136077	0.441597	-1.1792
Gln-Cys-His	1.24391	0.0208328	0.0708314	0.240677	-2.05483
Glu-Arg	1.19974	0.0490749	0.111441	0.472235	-1.08242
Glu-Asn-Asn	1.2491	0.0234423	0.0763984	0.148397	-2.75247
Glu-Pro-Leu	1.26635	0.00106105	0.0241766	0.0321077	-4.96094
Glu-Ser	1.26574	0.00611431	0.0432084	0.0185155	-5.75512
Glucaric acid-1-Phosphate	1.26243	0.000187201	0.01619	0.209701	-2.25359
Glucosyl 10,11-dihydroxy-2,6-farneSadienoate	1.23475	0.0152236	0.0616572	2.36086	1.23932
Glucosyl 6,9-dihydroxydec-4-enoic acid	1.26588	0.00393912	0.0363274	31.6303	4.98323
Glucosyloxybenzoic acid	1.17558	0.0390474	0.0990934	0.280021	-1.83639
Gossypetin-3-O-rutinoside	1.14376	0.223517	0.31444	0.0394845	-4.66257
Gossypetin-7-O-L-rhamnopyranoside(Rhodiolgin)	1.17029	0.0782959	0.151544	3.35876	1.74793
Griffonilide	1.18888	0.0171318	0.064643	2.72402	1.44574
Gypensapogenin F*	1.26121	0.0119914	0.0552466	0.0986635	-3.34134
Herbacetin-7-O-rhamnoside-8-O-glucoside; Rhodionidin*	1.17604	0.0448949	0.106644	2.51248	1.32911
Hercynine	1.25493	0.000720171	0.0206497	0.483583	-1.04817
Hesperetin-3'-O-glucoside*	1.25953	0.000693871	0.0206497	11.4565	3.5181
Hesperetin-5-O-glucoside	1.15911	0.0297255	0.0865115	7.57373	2.921
Hesperetin-7-O-glucoside*	1.24823	0.00113663	0.0242998	14.6393	3.87177
Hesperetin-7-O-neohesperidoside(Neohesperidin)*	1.25453	0.0328567	0.0905484	0.105025	-3.25119
Hesperetin-7-O-rutinoside (Hesperidin)*	1.26243	0.0120511	0.0552466	0.0816043	-3.61521
His-Asp-Glu	1.22427	0.0022938	0.0308057	2.25238	1.17145
Hispidulin-8-C-(2''-O-glucosyl)glucoside	1.21313	0.0483714	0.110262	0.298489	-1.74425
Histamine	1.26357	0.00110768	0.0242998	0.293247	-1.76981
Homoarginine	1.26653	0.00126353	0.0256243	0.00270912	-8.52796
Homoeriodictyol 7-O-glucoside*	1.23044	0.0235465	0.0763984	8.47675	3.08351
Homoeriodictyol-7,4'-di-O-β-D-glucopyranoside	1.26143	0.00161953	0.0272098	7.13697	2.83531
Homogentisic acid*	1.26484	0.00460741	0.039163	11.2569	3.49273
Homoproline	1.26478	0.00656071	0.0434609	0.016391	-5.93095
Homovanillic acid sulfate	1.23117	0.000849265	0.021023	3.21558	1.68508
HydroxyAloe-emodin-8-O-glucoside	1.18481	0.0408273	0.100531	2.57311	1.36351
Hydroxydihydrobovolide**	1.19634	0.0616122	0.129367	0.323255	-1.62926
Hydroxymenisdaurin D	1.06979	0.174095	0.26141	2.51427	1.33014
Hydroxypentadecenoic acid glucoside	1.16316	0.0030306	0.0329277	3.39057	1.76153
Hydroxypyruvic acid*	1.26589	0.00355522	0.0353269	0.0259347	-5.26897
Icariside E5*	1.2346	0.00166711	0.0276741	0.331736	-1.59189
Imidazol-1-yl-acetic acid*	1.25619	0.000715617	0.0206497	2.7404	1.45439
Imidazole-4-Acetic Acid*	1.25371	0.00545371	0.0418217	2.76162	1.46551
Iminodiacetic acid	1.25931	0.00188337	0.0287282	0.00430919	-7.85837
Indole	1.23935	0.00506727	0.0399138	0.198577	-2.33223
Indole-3-carboxaldehyde	1.26281	0.0112576	0.0543588	0.0655299	-3.9317
Intergristerone A-22-O-galactoside (Sileneoside C)*	1.13884	0.0283021	0.0840722	0.370997	-1.43052
Isocitric Acid	1.1616	0.0271426	0.0826641	0.396548	-1.33443
Isocoreopsin*	1.19703	0.00305808	0.0329385	2.03003	1.0215
Isocytosine	1.2665	0.00133932	0.0256243	0.00238043	-8.71456
Isolariciresinol-9'-O-glucoside*	1.1995	0.0291479	0.0858615	0.324794	-1.6224
Isomaltulose*	1.20899	0.0200041	0.0698657	3.27287	1.71056
Isopentenyladenine-7-N-glucoside	1.24142	0.0018393	0.0285192	4.52595	2.17822
Isopropyl ferulate	1.23357	0.0525956	0.116503	0.117949	-3.08377
Isoquinoline	1.23048	0.011631	0.0548527	0.239193	-2.06375
Isorhamnetin-3-O-(2''-O-xylosyl)glucoside	1.13256	0.141904	0.226433	0.133577	-2.90426
Isosakuranetin 7-Alpha-L-Arabinofuranosyl-(1→6)-Glucoside	1.09564	0.0337028	0.0919819	0.155119	-2.68855
Javanicolide C	1.21689	0.0374099	0.0975699	0.134475	-2.89459
Juniperoside	1.26228	0.0145538	0.0603983	0.0578949	-4.11042
Kaempferol-3,7-O-diglucoside	1.23597	0.0219436	0.0729212	0.229902	-2.12091
Kaempferol-3,7-O-dirhamnoside (Kaempferitrin)	1.2193	0.0742995	0.146229	0.0970494	-3.36514
Kaempferol-3-(2''-acetylrhamnoside)	1.25107	0.0304286	0.0870887	0.15917	-2.65136
Kaempferol-3-O-(2''-O-acetyl)glucoside	1.25891	0.0207807	0.0708249	0.0632641	-3.98247
Kaempferol-3-O-(6''-malonyl)galactoside*	1.24415	0.0158093	0.06266	0.366214	-1.44924
Kaempferol-3-O-(6''-malonyl)glucoside*	1.19864	0.0209432	0.0710358	0.428586	-1.22234
Kaempferol-3-O-arabinoside	1.26413	0.00791243	0.0465301	0.0739629	-3.75706
Kaempferol-3-O-arabinoside (Juglanin)	1.18104	0.00930107	0.0493376	0.0789968	-3.66206
Kaempferol-3-O-glucoside-7-O-rhamnoside*	1.03984	0.0061245	0.0432084	3.52533	1.81776
Kaempferol-3-O-rhamnoside (Afzelin)(Kaempferin)	1.21117	0.0230309	0.0755734	0.308623	-1.69608
Kaempferol-3-O-rutinoside(Nicotiflorin)	1.26088	0.00158106	0.0272068	2.88214	1.52714
Kaempferol-3-O-sambubioside	1.18273	0.0371424	0.0973911	0.151879	-2.71901
Kaempferol-3-O-sophoroside*	1.24374	0.0139435	0.0594388	0.235757	-2.08463
Kaempferol-7-O-rhamnoside	1.1533	0.0532025	0.117479	0.441846	-1.17839
Keto-Deoxy-Nonulonic acid	1.11467	0.0344343	0.092991	2.19399	1.13356
Kuraridin	1.15976	0.214178	0.304642	0.0906329	-3.46382
L-Alanine	1.2587	0.0389957	0.0990934	0.0382632	-4.7079
L-Allo-isoleucine	1.26257	0.00373324	0.0356215	0.244209	-2.03381
L-Arginine	1.24925	0.00044058	0.0194268	0.000847025	-10.2053
L-Asparagine	1.2571	0.00415763	0.0371874	0.101786	-3.29639
L-Aspartic Acid	1.26101	0.00269698	0.0329277	0.00609436	-7.35831
L-Aspartyl-L-Phenylalanine	1.26534	0.00109648	0.0242998	0.167289	-2.57958
L-Azetidine-2-carboxylic acid*	1.15409	0.0383452	0.0988796	0.46016	-1.11979
L-Citramalic acid	1.23841	0.00814151	0.0469628	0.255465	-1.9688
L-Cyclopentylglycine	1.23019	0.00301766	0.0329277	0.442151	-1.17739
L-Glutamine	1.26456	0.00806594	0.0469628	0.0580863	-4.10566
L-Glutamine-O-glycoside	1.24674	0.00448346	0.0385742	0.313813	-1.67202
L-Histidine	1.26616	0.000129877	0.01619	0.00465368	-7.74741
L-Homocitrulline	1.16588	0.0693388	0.139767	0.44489	-1.16848
L-Homoserine*	1.24744	0.023645	0.0763984	0.218717	-2.19286
L-Isoleucine*	1.24254	0.0170852	0.064643	0.246712	-2.0191
L-Isoserine	1.2486	0.0152928	0.0616572	0.312406	-1.6785
L-Leucine*	1.2473	0.00646412	0.0434328	0.259089	-1.94848
L-Lysine	1.26441	0.00602765	0.0432084	0.0565485	-4.14437
L-Norleucine*	1.25806	0.00472181	0.03968	0.259126	-1.94828
L-Ornithine	1.2045	0.125521	0.205702	0.0238959	-5.38709
L-Phenylalanine	1.26376	0.00284504	0.0329277	0.298549	-1.74396
L-Pipecolic Acid	1.24138	0.0170926	0.064643	0.0983474	-3.34597
L-Proline*	1.2599	0.00276589	0.0329277	0.207221	-2.27076
L-Theanine	1.259	0.0143774	0.0601976	0.101473	-3.30083
L-Threonine*	1.25547	0.0163796	0.0641424	0.188063	-2.41071
L-Tryptophan	1.25799	0.0117143	0.0548527	0.0491143	-4.34771
L-Tyrosine*	1.265	0.010636	0.0526576	0.013384	-6.22335
L-Valine	1.24738	0.0297364	0.0865115	0.136737	-2.87053
L-Xylose*	1.2519	0.00024308	0.01619	2.1324	1.09248
L-α-Glutamyl-L-Glutamic Acid	1.2632	0.0137353	0.059132	0.00073384	-10.4122
L-γ-Glutamyl-L-leucine	1.26038	0.0261895	0.0807485	0.0287719	-5.11919
Lanceocrepidiaside A	1.04587	0.177919	0.265654	2.71094	1.43879
Lancerin; 4-C-Glucosyl-1,3,7-Trihydroxyxanthone	1.21058	0.0849824	0.160973	11.2773	3.49535
Lariciresinol-4'-O-glucoside*	1.25159	0.000160077	0.01619	0.321362	-1.63773
Leu-Asp	1.18602	0.0203642	0.070254	0.494108	-1.0171
Leu-Ser	1.25459	0.000462927	0.0194393	0.160283	-2.64131
Leucol	1.26428	0.0145189	0.0603983	0.0255097	-5.29281
Loliolide	1.26565	0.00215632	0.0304135	0.11343	-3.14012
Luteolin-6-C-arabinoside-7-O-glucoside	1.0401	0.149756	0.234785	0.288175	-1.79498
Luteolin-6-C-glucoside (Isoorientin)	1.23348	0.0298638	0.0865683	3.06341	1.61514
Luteolin-7-O-(6''-malonyl)glucoside*	1.10745	0.00890064	0.048118	0.182141	-2.45687
Luteolin-7-O-gentiobioside*	1.15388	0.07441	0.146229	0.236576	-2.07963
Luteolin-7-O-glucoside (Cynaroside)*	1.08661	0.0154533	0.0619448	2.90771	1.53988
Luteolin-8-C-glucoside (Orientin)	1.23908	0.0310258	0.0881555	3.77666	1.91711
Lyoniresinol-3α-O-glucoside	1.0249	0.0331799	0.0910835	0.280069	-1.83615
Lys-Asn	1.24494	0.0109465	0.0534976	0.310569	-1.68702
LysoPC 15:0*	1.23081	0.00447839	0.0385742	2.13527	1.09442
LysoPC 16:1(2n isomer)*	1.18711	0.0309056	0.0880966	0.385706	-1.37442
LysoPC 16:1*	1.18743	0.0598014	0.12727	0.425598	-1.23244
LysoPE 16:1(2n isomer)*	1.00656	0.0667143	0.136624	0.339284	-1.55944
LysoPE 16:1*	1.13719	0.116073	0.195737	0.235539	-2.08596
LysoPE 18:1(2n isomer)*	1.19612	0.0510697	0.11438	0.496818	-1.00921
MG(18:3(9Z,12Z,15Z)/0:0/0:0)	1.23262	0.0312526	0.0882487	0.300916	-1.73257
Maclurin-3-C-(2'',3'',6''-Trigalloyl)glucoside	1.21014	0.0294076	0.0860875	0.250759	-1.99563
Maesopsin	1.21131	0.0421967	0.101571	5.37865	2.42724
Magnograndiolide	1.13241	0.00245138	0.0320268	6.51586	2.70396
Malic acid-1-O-diglucoside	1.24246	0.0244875	0.0783051	6.20539	2.63352
Malonic acid	1.13478	0.0369316	0.0972591	0.35085	-1.51107
Malonyl hydroxymenisdaurin D	1.23313	0.00630355	0.0434224	0.282902	-1.82163
Maltitol	1.2205	0.00139799	0.0256243	2.60511	1.38134
Malvidin-3-O-rutinoside	1.23448	0.00410876	0.0371874	4.71129	2.23612
Manglieside D	1.25583	0.0148348	0.0608484	0.0558518	-4.16225
Mearnsetin-3-O-glucoside	1.09272	0.0226565	0.0745182	0.112229	-3.15548
Medioresinol-4'-O-(6'''-acetyl)glucoside	1.26475	0.018873	0.0671273	0.00626216	-7.31912
Melibiose	1.20832	0.0267184	0.0819598	2.66729	1.41537
Methoxyindoleacetic acid	1.26309	0.00455609	0.0389615	0.116871	-3.09701
Methyl 12-phenyldodecanoate	1.18781	0.0818928	0.157212	0.171097	-2.54711
Methyl 2,4-dihydroxyphenylacetate	1.09354	0.0412845	0.100809	2.78857	1.47952
Methyl 3-O-glucosyl-4-hydroxybenzoate	1.1832	0.00486708	0.0397434	4.04571	2.01639
Methyl 3-aminopropanoate	1.25672	5.6799e-05	0.0133572	0.393357	-1.34609
Methyl 8,9-epoxypimaran-18-oate	1.22607	0.0242562	0.0777853	0.333673	-1.58349
Methyl L-pyroglutamate	1.26601	0.0029708	0.0329277	0.0251951	-5.31071
Methyl linolenate	1.15496	0.0939542	0.170617	0.279445	-1.83936
Methyldopa	1.25893	0.0132232	0.0581243	0.0385985	-4.69531
Methylmalonic acid*	1.1666	0.00595908	0.0432084	0.329036	-1.60368
Methylpicraquassioside A	1.21515	0.0252165	0.0789392	2.3561	1.2364
Mono-Methyl Glutarate	1.10972	0.015128	0.0616572	0.43395	-1.2044
Morin	1.25445	0.0316862	0.0887089	15.8387	3.98538
Mucic acid Dimethyl Ester	1.25163	0.00553723	0.0420055	2.9491	1.56027
Munduleaflavanone B	1.25935	0.0293119	0.0859856	0.0567407	-4.13947
Myricetin	1.04771	0.0510574	0.11438	2.16617	1.11515
Myricetin-3-O-glucuronide	1.13293	0.244969	0.334286	0.0355586	-4.81366
N,N'-Dimethylarginine;SDMA*	1.2643	0.000936389	0.022394	0.0897579	-3.47782
N,N-Dimethylglycine*	1.25488	0.000530655	0.0197041	0.458657	-1.12451
N-(1-Deoxy-1-fructosyl)Histidine	1.25425	0.00478072	0.03968	0.052045	-4.2641
N-(1-Deoxy-1-fructosyl)Leucine	1.13072	0.0422354	0.101571	0.336639	-1.57073
N-(1-Deoxy-1-fructosyl)Tryptophan	1.23933	0.00493215	0.0397672	0.205291	-2.28426
N-(2-Hydroxy-4-methoxyphenyl)acetamide	1.26395	0.0179471	0.0658448	0.0124668	-6.32576
N-Acetyl-5-hydroxytryptamine	1.19531	0.16949	0.257278	0.0805785	-3.63346
N-Acetyl-D-glucosamine	1.23452	0.020773	0.0708249	4.32521	2.11277
N-Acetyl-D-mannosamine	1.22576	0.00887287	0.048118	4.43371	2.14851
N-Acetyl-L-Glutamine	1.25416	0.000785518	0.0206497	2.60227	1.37977
N-Acetyl-L-Tryptophan	1.1169	0.117413	0.196991	3.08111	1.62345
N-Benzylmethylene isomethylamine	1.264	0.00201848	0.0299798	0.0805817	-3.6334
N-Ethylglycine*	1.24724	0.00141339	0.0256243	0.452015	-1.14556
N-Feruloylagmatine	1.2409	0.00343372	0.0351089	0.44342	-1.17326
N-Hydroxypipecolic acid	1.17743	0.00562665	0.0422142	2.13463	1.09399
N-Methylglycine	1.26579	0.00565449	0.0422142	0.0135019	-6.2107
N-Monomethyl-L-arginine	1.26524	0.00302119	0.0329277	0.00681198	-7.19771
N-alanicacidalkyl-alanine	1.26457	0.000645892	0.0206497	0.168518	-2.56902
N-benzylformamide	1.2643	0.0184376	0.0666154	0.00987763	-6.66162
N-carboxy-N-(2-oxo-2-phenylethyl)-L-alanine	1.19423	0.0168316	0.064643	0.228844	-2.12757
N-ethyl-leucine	1.26421	0.00106233	0.0241766	0.298431	-1.74453
N-α-Acetyl-L-ornithine	1.26618	0.00823385	0.0469865	0.000510136	-10.9368
N-γ-Acetyl-N-2-Formyl-5-methoxykynurenamine	1.02797	0.163659	0.250827	0.38421	-1.38003
N6-Acetyl-L-lysine	1.2606	0.000131693	0.01619	0.187086	-2.41823
N7-Methylguanosine	1.02492	0.0732471	0.14475	0.477941	-1.06509
NG,NG-Dimethyl-L-arginine*	1.26425	0.00473822	0.03968	0.114661	-3.12455
Naringenin-7-O-(6''-malonyl)glucoside	1.22232	0.0458122	0.107526	0.199605	-2.32478
Naringenin-7-O-Rutinoside-4'-O-glucoside	1.24017	0.0094765	0.0498931	0.199089	-2.32851
Neosakuranin	1.09398	0.0118745	0.0551148	2.53445	1.34167
Nicotinic Acid Methyl Ester(Methyl Nicotinate)	1.25341	0.0599993	0.127498	24.9532	4.64115
Nortrachelogenin-4'-O-gentiobioside	1.1521	0.00313525	0.033262	0.332695	-1.58773
Nortrachelogenin-4-O-glucoside	1.02246	0.0285686	0.0846854	3.08379	1.6247
O-Acetylserine	1.262	0.0104322	0.0520134	0.100806	-3.31034
Octadeca-9,12,15-trienoic acid	1.18402	0.0127127	0.0564075	0.44098	-1.18122
Octanoyl arabinosylglucoside	1.00938	0.094605	0.170975	2.71624	1.44161
Octyl 6-O-Alpha-L-Arabinopyranosyl-Beta-D-Glucopyranoside	1.23799	0.0310682	0.0881555	0.308909	-1.69475
Olivil-4'-O-glucoside	1.19681	0.0669591	0.136728	0.136578	-2.8722
Olivil-4,4'-Di-O-glucoside	1.22726	0.00326966	0.034429	0.161748	-2.62818
Orientin-7-O-glucoside*	1.03942	0.102401	0.180574	0.474979	-1.07406
Orotic acid (Vitamin B13)	1.24916	0.0396676	0.0994196	0.112998	-3.14564
Pelargonidin-3-O-(6''-O-acetyl)glucoside-5-O-glucoside	1.26003	0.000614499	0.0206497	7.86539	2.97552
Periseoside B*	1.15204	0.0747534	0.1467	0.367149	-1.44556
Phe-His	1.1646	0.0074132	0.0462266	3.28745	1.71697
Phellamurin	1.23101	0.0871609	0.162973	0.1025	-3.2863
Phellavin	1.23762	0.00632898	0.0434224	0.13484	-2.89068
Phenylpropionic acid-O-β-D-glucopyranoside	1.25633	0.000686325	0.0206497	3.29329	1.71953
Phloretin-4'-O-glucoside (Trilobatin)*	1.19597	0.0501468	0.112671	5.19586	2.37736
Phloroglucinol-1-O-β-D-glucopyranoside	1.25378	0.010864	0.0534117	4.70501	2.2342
Phthalic acid	1.26089	0.0143023	0.0601976	12.1555	3.60354
Phyllanthusiin F	1.25043	0.000263905	0.01619	3.15898	1.65946
Picraquassioside C	1.26332	0.0183936	0.0666154	0.0311406	-5.00506
Pinoresinol*	1.1458	0.229242	0.319625	0.0286205	-5.12681
Pinoresinol-4,4'-O-diglucoside	1.21361	0.06969	0.140275	0.208974	-2.25861
Pinoresinol-4-O-(6''-acetyl)glucoside	1.09258	0.00881414	0.0480183	0.128116	-2.96448
Pipecolic acid	1.25406	0.0189705	0.0672548	0.106409	-3.23231
Piperidine	1.2344	0.0276978	0.0833297	0.259095	-1.94845
Pro-Glu-Asp	1.19773	0.0867925	0.162849	0.132384	-2.9172
Pro-Met-Asp*	1.25594	0.00291811	0.0329277	3.99847	1.99945
Pro-Trp-Ala	1.17748	0.106709	0.184957	0.23887	-2.0657
Proanthocyanidins	1.03308	0.000790278	0.0206497	0.126388	-2.98407
Procurcumenol	1.22314	0.0684028	0.138276	0.104359	-3.26037
Procyanidin A6	1.24585	0.0304108	0.0870887	0.12263	-3.02762
Procyanidin B2	1.21916	0.0246239	0.0783174	2.77828	1.47419
Protocatechualdehyde	1.19091	0.00635028	0.0434224	2.47562	1.30779
Protocatechualdehyde glucoside	1.04482	0.0179392	0.0658448	0.228271	-2.13118
Protocatechuic Acid Methyl Ester	1.12256	0.0845977	0.160873	8.30873	3.05463
Pterolactam*	1.2428	9.99774e-05	0.01619	0.236995	-2.07707
Punicic acid (9Z,11E,13Z-octadecatrienoic acid)	1.14107	0.0773303	0.150293	0.445242	-1.16734
Pyran[3,4-b]indole-2-ketone	1.23504	0.000383609	0.0186646	0.354882	-1.49459
Pyridine-4-formyl-O-β-D-glucopyranoside	1.19795	0.181635	0.269491	14.7019	3.87793
Pyridoxine	1.23579	0.000197241	0.01619	3.26498	1.70707
Pyridoxine-5'-O-glucoside	1.19718	0.0414684	0.101057	2.03873	1.02767
Pyroglutamic acid	1.25512	0.00553042	0.0420055	0.164526	-2.60361
Pyrrolidin	1.22896	0.0396692	0.0994196	0.148222	-2.75417
Quercetin-3,7-Di-O-glucoside*	1.16424	0.0183014	0.066555	2.52507	1.33632
Quercetin-3-O-(2''-O-galactosyl)glucoside	1.20825	0.0369461	0.0972591	5.46867	2.45119
Quercetin-3-O-(2''-O-rhamnosyl)galactoside*	1.01504	0.0255779	0.0798461	2.71642	1.44171
Quercetin-3-O-(4''-glucosyl)glucoside; Meratin*	1.17226	0.0169633	0.064643	2.00256	1.00185
Quercetin-3-O-(6''-O-p-Coumaroyl)galactoside	1.25271	0.0853976	0.160982	0.0201677	-5.63181
Quercetin-3-O-alloside; Isohyperoside*	1.21904	0.0464092	0.10788	8.52738	3.0921
Quercetin-3-O-glucoside (Isoquercitrin)*	1.25667	0.00709986	0.0449233	9.92571	3.31117
Quercetin-3-O-glucoside-7-O-rhamnoside*	1.24795	0.0912238	0.1676	0.0279951	-5.15868
Quercetin-3-O-rhamnoside(Quercitrin)	1.17056	0.0900353	0.166531	5.27248	2.39848
Quercetin-3-O-sophoroside (Baimaside)*	1.15361	0.00827441	0.0469865	24.1994	4.5969
Quercetin-3-O-sophoroside-7-O-rhamnoside	1.21231	0.00303373	0.0329277	2.13028	1.09104
Quercetin-4'-O-glucoside (Spiraeoside)	1.23352	0.0466123	0.108169	8.60451	3.10509
Quercetin-5-O-β-D-glucoside*	1.25993	0.00309005	0.0330308	6.60499	2.72356
Quercetin-7-O-glucoside	1.24901	0.0087967	0.0480183	9.69971	3.27794
Raffinose*	1.03675	0.0930937	0.169842	2.1007	1.07087
Ranunculinin glucoside	1.21588	0.00698186	0.044882	2.49454	1.31877
Regaloside G	1.12297	0.0102676	0.0517416	0.464808	-1.10529
Retronecine	1.26656	0.000995958	0.0234216	0.00489306	-7.67505
Rhamnetin-3-O-rhamnoside	1.25909	0.0179662	0.0658448	0.112602	-3.15069
Ribosyladenosine	1.19571	0.0333235	0.091123	2.29847	1.20067
Rosmarinic acid-3'-O-glucoside	1.22751	0.00118469	0.0249492	0.302391	-1.72551
Rubusin B	1.21499	0.000613311	0.0206497	3.70678	1.89017
Rumphioside B	1.21892	0.0202464	0.0701908	0.190461	-2.39243
S-(5'-Adenosyl)-L-methionine	1.24937	0.0236378	0.0763984	0.206604	-2.27506
S-(Methyl)glutathione	1.2191	0.0370842	0.0973911	0.156849	-2.67255
S-Adenosylhomocysteine-d4	1.1589	0.0121112	0.0552466	2.42387	1.27731
S-Adenosylmethionine	1.22779	0.0360336	0.0959137	0.231099	-2.11342
S-Methyl-L-cysteine	1.26537	0.00990919	0.0512157	0.00856175	-6.86788
Saikolignanoside A	1.26497	0.00606713	0.0432084	0.0441045	-4.50293
Salicin 6'-Acetate	1.26228	0.0120742	0.0552466	12.5439	3.64892
Salicylamide	1.22649	0.00272117	0.0329277	0.161504	-2.63035
Sammangaoside A	1.20164	0.0133995	0.0585345	2.79368	1.48216
Sanguiin H4	1.26276	0.000517251	0.0197041	4.81531	2.26763
Scrophuloside A1	1.23426	0.0165402	0.0642695	0.212461	-2.23473
Secoisolariciresinol 4-O-glucoside	1.25346	0.0281899	0.0839156	0.0862718	-3.53497
Secoisolariciresinol-9'-O-xyloside	1.0629	0.0176784	0.065806	0.145183	-2.78406
Sedoheptulose	1.25532	0.000208693	0.01619	2.45136	1.29358
Sesamin	1.05316	0.0271448	0.0826641	0.473593	-1.07828
Sibiricose A3	1.26252	0.017131	0.064643	25.9966	4.70025
Sinapoylcaffeoyltartaric acid	1.26158	0.0136409	0.0590408	11.8509	3.56693
Skimmin (7-Hydroxycoumarin-7-O-glucoside)	1.21887	0.0561913	0.122166	4.9294	2.30141
Solatriose	1.22743	0.00597897	0.0432084	0.20173	-2.3095
Stachydrine	1.13889	0.0365872	0.0969925	0.349042	-1.51853
Stigmast-4-ene-3,6-dione	1.25156	0.130695	0.211722	208.281	7.70239
Strictamine	1.26334	0.030124	0.0865683	0.00895864	-6.80251
Strictinin*	1.26052	0.000826293	0.0208196	5.79059	2.53371
Suavioside F	1.09459	0.110474	0.189173	0.417496	-1.26016
Succinic anhydride	1.22992	0.06133	0.129159	0.107941	-3.21169
Succinyladenosine	1.1478	0.0468033	0.108169	2.17274	1.11952
Sweroside	1.15206	0.0931237	0.169842	0.220038	-2.18417
Swertiamarin	1.01931	0.0619174	0.129815	2.38532	1.25418
Symplocosin*	1.23957	0.151488	0.236448	0.01403	-6.15534
Syringaldehyde-4-O-glucoside	1.25343	0.000634574	0.0206497	2.64542	1.4035
Syringaldehyde; 4-Hydroxy-3,5-Dimethoxybenzaldehyde	1.24275	0.0481436	0.110098	0.15809	-2.66118
Syringaresinol-4'-O-(6''-acetyl)glucoside	1.25943	0.00381711	0.0356685	0.102193	-3.29064
Syringaresinol-4'-O-glucoside; Acanthoside B	1.18428	0.0326368	0.0901184	0.193003	-2.37331
Tamarixetin-3-O-glucoside-7-O-rhamnoside**	1.06762	0.0109952	0.0534976	0.148337	-2.75305
Tartronate semialdehyde*	1.19659	0.0219346	0.0729212	0.180859	-2.46706
Taxifolin-2-O-glucoside	1.25153	0.016913	0.064643	0.151724	-2.72048
Tetrahydrorengyoxide-glucose-caffeoyl	1.1852	0.0516597	0.115153	2.25171	1.17102
Thr-Asn-Gly	1.24333	0.0142912	0.0601976	2.97857	1.57462
Thr-Thr	1.26326	0.0097956	0.0510022	0.0682041	-3.874
Thymidine	1.26372	0.000190323	0.01619	9.48601	3.2458
Tianshic acid	1.23626	0.0461212	0.107685	0.158149	-2.66065
Tortoside B	1.24793	0.00416415	0.0371874	0.158885	-2.65394
Trans-5-O-(p-Coumaroyl)shikimate	1.25337	0.000418383	0.0194268	50.8681	5.66869
Trehalose 6-phosphate	1.18182	0.0276711	0.0833297	3.01099	1.59024
Tricetin 3'-glucuronide	1.07017	0.0250084	0.0789392	3.20396	1.67986
Trimethylamine N-Oxide*	1.11788	0.00376159	0.0356215	4.56438	2.19042
Trimethyllysine	1.02134	0.21282	0.303936	0.360527	-1.47182
Trp-Pro-Ser	1.17019	0.0164561	0.0641424	2.06181	1.04391
Tyr-Gly	1.21039	0.0197346	0.0693372	0.444574	-1.1695
TyrMe-Gly-OH	1.1827	0.141158	0.225567	0.0663366	-3.91405
Urolignoside	1.26495	0.00846976	0.0472365	0.0317699	-4.97619
Vaccarin	1.26654	0.000468417	0.0194393	0.0423383	-4.56189
Val-Asp-Arg	1.26102	0.014349	0.0601976	13.1386	3.71574
Val-Phe	1.25594	0.0323691	0.0897306	0.0621737	-4.00755
Val-Thr	1.26654	0.00279688	0.0329277	0.000364389	-11.4222
Val-Val	1.24584	0.00820466	0.0469865	0.185519	-2.43036
Vanilloloside	1.23092	0.0157254	0.0625031	2.5345	1.3417
Vitexin-2''-O-galactoside	1.17717	0.146319	0.230678	0.0342086	-4.8695
Vitexin-2''-O-glucoside*	1.18347	0.0069979	0.044882	2.14189	1.09888
Vnilloylcaffeoyltartaric acid	1.25064	0.00428097	0.0377528	8.77818	3.13392
Vogeloside	1.19741	0.116245	0.195737	0.0796439	-3.65029
Xanthosine	1.17638	0.0472116	0.108671	0.459173	-1.12289
[(2S)-2α-[3,5-Dimethoxy-4-[[(αS,βR)-α-(Hydroxymethyl)-β,4-Dihydroxy-3-Methoxyphenethyl]Oxy]Phenyl]-5-(3-Hydroxy-1-Propenyl)-7-Methoxy-2,3-Dihydrobenzofuran]-3β-Ylmethylβ-D-Glucopyranoside	1.25249	0.0149629	0.061196	0.27467	-1.86423
albicanyl acetate	1.01025	0.0606401	0.128089	5.1676	2.36949
coumarin	1.26181	0.00619828	0.0434224	4.43463	2.14881
cyclo-(Gly-Phe)	1.24893	0.000780962	0.0206497	0.274063	-1.86742
dryopteric acid	1.07681	0.0245293	0.0783051	2.25248	1.17152
epieudesmin	1.09265	0.0483182	0.110262	0.246631	-2.01958
ethyl-L-arginine	1.26272	0.00248979	0.0322303	0.0930328	-3.42612
h-gamma-Glu-leu-oh	1.26417	0.0177224	0.065806	0.0158344	-5.9808
isatioxyneolignoside E	1.26118	0.0359726	0.0959137	0.0212695	-5.55507
kaempferol-3-caffeoyldiglucoside	1.16209	0.0138781	0.0593393	0.105055	-3.25079
linoleoyl ethanolamine	1.20816	0.0249449	0.0789392	0.382469	-1.38659
m-Aminophenylacetylene	1.25565	0.0157241	0.0625031	0.197128	-2.34279
methyl (2S,3R,4S)-3-ethenyl-4-[2-[(E)-3-(4-hydroxy-3-methoxyphenyl)prop-2-enoyl]oxyethyl]-2-[(2S,3R,4S,5S,6R)-3,4,5-trihydroxy-6-(hydroxymethyl)oxan-2-yl]oxy-3,4-dihydro-2H-pyran-5-carboxylate	1.20448	0.00379076	0.0356584	0.261813	-1.93339
naphthisoxazol A	1.25633	0.00149522	0.0267058	0.173656	-2.5257
o-Carboxy-5-hydroxytryptamine	1.2601	0.00640104	0.0434224	0.022403	-5.48016
p-Coumaric acid	1.23581	0.0348603	0.0935131	6.85728	2.77764
p-Coumaryl alcohol	1.26556	0.0103399	0.0519205	0.00495867	-7.65583
p-galloyl-oxyphenyl-β-D-glucoside	1.23096	0.0226435	0.0745182	5.09672	2.34957
picrorhizin	1.26227	0.00364411	0.035461	8.72047	3.12441
polypodin B	1.09971	0.108843	0.187289	0.390926	-1.35503
reinoisoe B	1.2635	0.0121693	0.0552466	0.059497	-4.07104
syringetin-3-glucuronide	1.14147	0.0911804	0.1676	0.399815	-1.3226
vitelignin A	1.17714	0.0389695	0.0990934	0.33001	-1.59942
Α-hydroxyquinoline	1.22228	0.00170103	0.0277082	0.11097	-3.17175
α-Conidendrin	1.15504	0.0729968	0.14463	0.199507	-2.32549
α-Hydroxycinnamic Acid*	1.10299	0.180433	0.268212	4.57803	2.19473
α-Ketoglutaric acid	1.26113	0.0220532	0.0730446	0.0369034	-4.7601
α-Methyl-DL-Phenylalanine	1.25328	0.13736	0.220244	0.0044022	-7.82756
γ-Aminobutyric acid	1.23036	0.00779269	0.0465301	0.350112	-1.51411
γ-Glu-Trp	1.26548	0.00652168	0.0434609	0.00832459	-6.9084
γ-Glu-Tyr	1.26632	0.00267239	0.0329277	0.0143525	-6.12256

## Sheet: Table S3
Table S3. The difference metabolites information detected in rhizomes of Drynaria roosii between RT and TA. TA: tree A; RT: rock tunnels
Compounds	VIP	p_value	FDR	Fold_Change	Log2FC
(2-phenylacetyl)-L-histidine	1.31874	0.135368	0.271694	10.6592	3.41403
(2S,3R,4S,6S)-2-[4-[(1R,2R)-1,3-Dihydroxy-2-[4-[(E)-3-hydroxyprop-1-enyl]-2,6-dimethoxyphenoxy]propyl]-2,6-dimethoxyphenoxy]-6-(hydroxymethyl)oxane-3,4-diol	1.12417	0.0440778	0.159036	0.461882	-1.1144
(4-(2-oxopropoxy)phenyl)-L-alanine	1.30161	0.0294009	0.132678	2.00503	1.00362
(R)-1,2,3,4-Tetrahydro-3-carboxy-2-carboline	1.34068	0.0267542	0.130697	0.25412	-1.97642
1,1'-(6-hydroxy-2,3-dihydro-1H-indene-2,5-diyl)bis(ethan-1-one)	1.31793	0.057879	0.17758	0.31366	-1.67273
1-Caffeoylquinic acid	1.34974	0.0246899	0.128445	2.627	1.39342
1-Hydroxypinoresinol-1-O-Glucoside	1.3658	0.000735823	0.0575472	0.236353	-2.08099
1-Hydroxypinoresinol-4'-O-Glucoside	1.36576	0.00197294	0.0726761	0.204173	-2.29214
1-O-(3,4-Dihydroxy-5-methoxy-benzoyl)-glucoside	1.08957	0.185777	0.328646	2.43011	1.28102
1-O-Caffeoyl-(6-O-glucosyl)-β-D-glucose	1.15312	0.0333895	0.137939	2.6718	1.41781
1-O-Galloyl-β-D-glucose*	1.35525	0.000816479	0.0575472	0.444481	-1.16981
1-Oleoyl-Sn-Glycerol	1.30915	0.0573578	0.17758	0.233784	-2.09675
1-α-Linolenoyl-glycerol-3-O-glucoside*	1.00156	0.266182	0.402971	3.68816	1.8829
14-hydroxy-2,6,10-trimethylpentadeca-2,5,10-trien-4-one	1.2082	0.125872	0.263846	4.23738	2.08317
1´-O-Benzoylsucrose	1.38852	0.00343385	0.0784895	11.7006	3.54851
2'-Deoxyinosine-5'-monophosphate	1.35274	0.0125263	0.10201	7.52195	2.91111
2,3-Dihydroxy-12-ursen-28-oic acid*	1.35807	0.0560572	0.17758	7.45985	2.89915
2,3-Dihydroxyurs-12-en-29-oic acid (Maslinic acid)*	1.29813	0.117404	0.252689	16.6308	4.05579
2,4,6,4'-Tetrahydroxy-stilbene-2-O-glucoside	1.26386	0.000508674	0.0575472	16.4694	4.04171
2,5-Dihydroxybenzoic acid-5-O-glucoside	1.279	0.00781164	0.0878644	2.32971	1.22015
2,5-Dimethyl pyrazine	1.29961	0.0291843	0.132678	0.307729	-1.70027
2,6-Diaminooimelic acid	1.29535	0.0150478	0.107917	0.397669	-1.33036
2,6-Dimethoxy-4-hydroxyphenol-1-O-ß-D-glucopyranoside	1.283	0.00617851	0.0832269	0.430362	-1.21638
2,6-diamino-7-methyl-5-oxooctanoic acid	1.27167	0.0106264	0.0969749	0.0198065	-5.65789
2-((4,5-dihydroxy-2-(4-(3-(hydroxymethyl)-5-(2-hydroxyvinyl)-7-methoxy-2,3-dihydrobenzofuran-2-yl)-2-methoxyphenoxy)tetrahydro-2H-pyran-3-yl)oxy)tetrahydro-2H-pyran-3,4,5-triol	1.31367	0.05141	0.170017	2.33678	1.22452
2-(3,4-dihydroxyphenyl)-4-[2-(3,4-dihydroxyphenyl)-3,5,7-trihydroxy-3,4-dihydro-2h-1-benzopyran-8-yl]-3,4-dihydro-2h-1-benzopyran-3,5,7-triol	1.35001	0.00702147	0.0853229	2.34006	1.22654
2-(furan-2-ylmethyl)-5-methylfuran	1.02272	0.146037	0.282612	0.490191	-1.02858
2-Amino-1,3-eicosanediol	1.13673	0.118174	0.252689	0.405451	-1.3024
2-Deoxyribose-1-phosphate	1.22151	0.0438328	0.159036	0.469525	-1.09073
2-Hydroxy-4-methyl-3-undecanoyloxypentanoic acid methyl ester*	1.36127	0.0101977	0.0969749	0.226326	-2.14352
2-Hydroxy-4-methylpentanoic acid	1.13699	0.144218	0.279941	0.122705	-3.02673
2-Hydroxyisocaproic acid	1.24839	0.107459	0.239417	0.159369	-2.64956
2-Isopropylmalic Acid	1.05817	0.236401	0.37723	3.14153	1.65147
2-Methyl-3-hydroxyindan-1-one	1.34229	0.137261	0.273098	0.0153671	-6.02401
2-Methyl-3-oxosuccinic acid	1.37681	0.0234573	0.126268	0.10974	-3.18784
2-Methylglutaric acid*	1.28632	0.0174123	0.113111	0.262414	-1.93008
2-O-(4-carboxylic acid phenethyl)-6-O-caffeoyl glucoside	1.05531	0.0266199	0.130697	5.31079	2.40893
2-O-Galloyl-D-glucose	1.24582	0.016571	0.113111	0.364235	-1.45706
2-O-Salicyl-6-O-Galloyl-D-Glucose	1.38533	0.0122088	0.101764	12.6688	3.6632
2-Palmitoyl-Sn-Glycerol 3-O-Diglucoside	1.30786	0.0451352	0.159036	3.45111	1.78706
2-Phenylethy-1-O-β-D-glucoside	1.31186	0.109552	0.242775	0.0705796	-3.8246
2-Propylmalic Acid*	1.21409	0.146392	0.282612	4.32676	2.11329
2-aminotetracoSane-1,6,7,23-tetraol	1.05254	0.124178	0.261456	0.331088	-1.59471
2-hydroxynaringenin	1.11742	0.0185115	0.116969	3.04108	1.60458
2-oxindole-3-acetic acid	1.38123	0.00842559	0.0897674	0.219445	-2.18807
2-oxononadecanoic acid	1.26064	0.0472591	0.161754	4.66744	2.22263
2-β-D-Glucopyranosyloxy-5-hydroxy-phenylacetic acid	1.16407	0.127035	0.264719	4.59983	2.20158
2-β-D-Glucopyranosyloxy-5-hydroxyphenylacetic acidmethylester*	1.26217	0.105377	0.239134	2.97352	1.57217
2α,3α-Epoxy-5,7,3',4'-tetrahydroxyflavan-(4β→8)-epicatechin	1.2972	0.0481684	0.164074	2.46421	1.30112
3',5,5',7-Tetrahydroxyflavanone-7-O-glucoside*	1.18865	0.0796593	0.210596	2.41764	1.2736
3,4,2',4',6'-Pentahydroxychalcone	1.37696	0.000413723	0.0575472	2.58212	1.36856
3,4-Dimethoxycinnamic acid	1.37126	0.0456408	0.159293	0.081701	-3.6135
3,5-Dimethoxy-4-acetoxy trans-cinnamyl beta-D-glucopyranoside	1.30253	0.0470707	0.161499	0.421779	-1.24544
3-Galloylshikimic acid	1.3126	0.00138971	0.0656687	3.11874	1.64097
3-Hydroxy-4-isopropylbenzylalcohol-3-O-glucoside	1.12112	0.0346181	0.14112	2.11986	1.08397
3-Hydroxy-L-phenylalanine*	1.24295	0.00475145	0.0812058	0.263808	-1.92244
3-Hydroxybutyric acid	1.3844	0.0215308	0.123021	0.0268848	-5.21707
3-Hydroxydecanedioic acid	1.37498	0.0608682	0.183122	0.0332677	-4.90973
3-Hydroxyolean-12-en-28-oic acid (Oleanolic acid)*	1.27917	0.200177	0.340518	9.80308	3.29324
3-Hydroxypropyl palmitate glc-glucosamine	1.25164	0.0911954	0.222634	3.71561	1.8936
3-Hydroxyurs-12-en-28-oic acid (3-Epiursolic acid)*	1.37107	0.0328812	0.137037	6.19815	2.63184
3-Indoleacrylic acid*	1.34345	0.00830933	0.0897674	0.30738	-1.7019
3-Indolepropionic acid	1.07748	0.00823829	0.0897674	0.281867	-1.82691
3-Isopropylmalic Acid*	1.26942	0.00280805	0.0784895	3.20669	1.68109
3-O-(3,5-Dimethoxy-4-hydroxybenzoyl)-4-O-caffeoylquinic acid	1.33134	0.0515531	0.170017	0.274372	-1.86579
3-O-Digalloyl quinic acid	1.38352	0.0235248	0.126268	30.3475	4.92351
3-O-Galloyl-D-glucose*	1.19876	0.0368233	0.145388	0.43252	-1.20916
3-O-caffeoylshikimic acid*	1.38547	0.0111789	0.0969749	45.0599	5.49377
3-Oxopentanedioic acid	1.38722	0.00416103	0.0784895	0.101291	-3.30342
3-Prenyl-4,2',4'-Trihydroxychalcone;(licoagrochalcone A)	1.11813	0.0425185	0.15649	0.462446	-1.11264
3-[4-(β-D-glucopyranoside)-phenylacrylic]-acid	1.28021	0.00619642	0.0832269	2.10896	1.07653
3-amino-2-naphthoic acid*	1.30366	0.00203404	0.0726761	0.340888	-1.55263
3-hydroxy-1-methylpyrrolidin-2-one*	1.20427	0.0788325	0.209187	0.446173	-1.16432
3-nitro-L-tyrosine	1.33945	0.114619	0.248631	0.094107	-3.40955
3-quinolinecarboxylic acid	1.36707	0.0228587	0.12458	5.80989	2.53851
4-(3,4,5-Trihydroxybenzoxy)benzoic acid	1.38051	0.00695043	0.0853229	0.249385	-2.00355
4-Aminobenzoic acid	1.22532	0.0758076	0.204739	0.454356	-1.1381
4-Hydroxy-L-Isoleucine	1.19651	0.0227662	0.12458	0.487827	-1.03556
4-Methyl-5-thiazoleethanol	1.19409	0.030825	0.13353	2.20462	1.14053
4-Methylazetidine-2-Carboxylic acid*	1.34098	0.00398851	0.0784895	0.340731	-1.55329
4-O-galactopyranosylxylose	1.38821	0.00315574	0.0784895	10.3526	3.37193
4-Pyridoxic acid-O-glucoside	1.3195	0.0571145	0.17758	2.72433	1.4459
4-amino-5-(butylamino)-5-oxopentanoic acid	1.32847	0.00763124	0.0878644	0.0636185	-3.97441
4-amino-5-oxo-5-(pentylamino)pentanoic acid	1.38711	0.00815442	0.0895722	0.0435456	-4.52133
4-caffeoylshikimic acid*	1.38539	0.00909523	0.0936436	44.6129	5.47939
4-hydroxyphenyl acrylaldehyde	1.20874	0.0695748	0.198301	2.9437	1.55763
4-methylbenzenesulfonic octadeca-14,17-dienoic anhydride	1.37293	0.0415993	0.155592	9.41114	3.23437
5'-Deoxyadenosine	1.37961	0.0308759	0.13353	17.1785	4.10254
5,6-DiHETrE[(±)5,6-dihydroxy-8Z,11Z,14Z-eicosatrienoic acid]	1.17586	0.0454549	0.159036	0.377855	-1.40409
5-(2-hydroxyethylidene)furan-2-one	1.38714	0.005678	0.082858	0.141261	-2.82356
5-(2-hydroxypropyl)-3H-2-benzofuran-1-one	1.34298	0.0300377	0.133196	0.182041	-2.45766
5-Acetylsalicylic acid	1.13024	0.0606439	0.182835	3.93549	1.97654
5-Hydroxy-DL-tryptophan(5-HTP)	1.26575	0.00367971	0.0784895	0.339115	-1.56015
5-Methoxytryptamine	1.09686	0.0574327	0.17758	0.296124	-1.75573
5-O-Caffeoylshikimic acid	1.37716	0.00426577	0.0785013	32.2365	5.01062
5-O-Galloyl-D-hamamelose*	1.35639	0.00704501	0.0853229	0.315361	-1.66492
5-hydroxy-3,4-dimethyl-5-pentylfuran-2(5H)-one*	1.09312	0.155906	0.292963	0.468816	-1.09291
6,7-di-O-methyl-N-deacetylisoipecosidic acid	1.33967	0.000689045	0.0575472	0.316753	-1.65857
6,9,10-Trihydroxyoctadec-7-enoic acid; Sanleng acid*	1.30901	0.0321395	0.135954	0.212487	-2.23455
6-Aminocaproic acid	1.33996	0.0275713	0.130697	0.442953	-1.17477
6-Hydroxykaempferol-3,6-O-Diglucoside*	1.22458	0.143339	0.279246	3.78438	1.92006
6-Hydroxykaempferol-7-O-glucoside	1.29068	0.0484734	0.164323	3.1384	1.65003
6-Hydroxymethylherniarin	1.31836	0.0563787	0.17758	6.70507	2.74525
6-O-Caffeoylarbutin	1.23454	0.0368344	0.145388	3.04497	1.60643
6-O-Dihydrocaffeoylglucose	1.15576	0.0441629	0.159036	2.17185	1.11892
6-O-Galloyl-β-D-glucose*	1.29968	0.00366794	0.0784895	0.389823	-1.35911
6-O-Vanilloylajugol	1.14618	0.0464535	0.160548	0.431939	-1.2111
6-O-alpha-L-arabinopyranosyl-D-glucopyranose	1.35266	0.018054	0.115758	3.44105	1.78285
6-beta-d-glucopyranosyloxyindole-3-carboxylic acid	1.18466	0.0887001	0.220893	2.74593	1.45729
6-hydroxy-isosclerone	1.02846	0.111517	0.244612	0.48186	-1.05332
6-hydroxycoumarin	1.16479	0.134427	0.271218	2.55306	1.35223
7-Hydroxycoumarin;Umbelliferone	1.35813	0.0270995	0.130697	3.20321	1.67952
8-Azaguanine	1.38474	0.00535413	0.082858	0.245511	-2.02614
8-hydroxyquinoline	1.34816	0.00185843	0.0726761	0.294843	-1.76198
9,10,13-Trihydroxy-11-Octadecenoic Acid	1.30885	0.093142	0.224078	0.0878694	-3.50849
9,12,13-TriHOME; 9(S),12(S),13(S)-Trihydroxy-10(E)-octadecenoic acid	1.27253	0.15794	0.294862	0.151207	-2.7254
9-(Arabinosyl)hypoxanthine	1.05854	0.229128	0.369132	0.397509	-1.33094
9-Arabinosyladenine*	1.26848	0.0666042	0.192969	0.466077	-1.10136
9-Oxononanoic acid	1.38282	0.0424005	0.15649	0.00592772	-7.39831
Abu-Met-OH	1.29246	0.0352209	0.142188	2.40994	1.269
Actinidialactone	1.34104	0.0182688	0.116607	3.49386	1.80482
Adipic Acid*	1.14963	0.0747802	0.204418	0.349407	-1.51702
Aloe emodin-1-O-glucoside	1.37756	0.00526059	0.082858	11.8409	3.5657
Aminohippuric acid	1.33991	0.00373732	0.0784895	0.425602	-1.23242
Aminomalonic acid	1.13456	0.090815	0.222634	2.3091	1.20733
Andrographiside	1.34309	0.00102375	0.0575685	2.34308	1.22841
Annuionone D	1.27486	0.13771	0.273098	5.39942	2.4328
Anthranilate-1-O-Sophoroside	1.33741	0.0539655	0.173999	3.33193	1.73636
Apigenin-5-O-glucoside	1.03868	0.136954	0.272944	0.281471	-1.82894
Apigenin-6-C-(2''-glucuronyl)xyloside	1.30922	0.00389805	0.0784895	2.3776	1.24951
Apigenin-7-O-(2''-glucosyl)arabinoside	1.37231	0.000132283	0.0575472	12.5682	3.65171
Apigenin-7-O-(6''-malonyl)glucoside	1.30286	0.164316	0.302656	11.5281	3.52709
Apigenin-8-C-Arabinoside	1.00923	0.0840824	0.215452	0.492142	-1.02285
Arabinose-4'-O-glucosyl-5-O-methylvisamminol	1.32591	0.0754221	0.204418	11.6469	3.54187
Arachidic acid	1.18729	0.147224	0.283151	0.313815	-1.67201
Arbutin	1.34087	0.0270371	0.130697	0.385829	-1.37397
Aromadendrin (Dihydrokaempferol)	1.31123	0.00139372	0.0656687	3.15312	1.65678
Asn-Gln-Gln	1.28908	0.0870651	0.219106	3.31387	1.72852
Asp-Arg-Val	1.07245	0.13479	0.271304	4.91533	2.29729
Asp-Pro-Met*	1.27703	0.0707953	0.198647	3.16321	1.66139
Avicularin(Quercetin-3-O-α-L-arabinofuranoside)	1.06148	0.0825476	0.21306	3.941	1.97856
Balanophonin	1.32586	0.0325447	0.136349	0.406304	-1.29937
Bavachin	1.13108	0.021501	0.123021	3.87242	1.95324
Blumenol B Glucoside*	1.07994	0.191036	0.332874	7.34009	2.8758
Brevifolin carboxylic acid	1.2865	0.0420507	0.156393	0.261822	-1.93334
Buddlenol F glucoside	1.30694	0.0780265	0.207436	0.282585	-1.82325
Caffeic acid	1.13402	0.1993	0.33945	6.96636	2.80041
Cantleyine	1.38333	0.0275151	0.130697	39.0365	5.28675
Catechin-(7,8-bc)-4α-(3,4-dihydroxyphenyl)-dihydro-2-(3H)-one*	1.27552	0.164464	0.302656	7.45985	2.89915
Catechin-(7,8-bc)-4β-(3,4-dihydroxyphenyl)-dihydro-2-(3H)-one	1.30563	0.160887	0.298473	12.5912	3.65434
Chlorajaposide*	1.10147	0.219733	0.358712	3.62051	1.85619
Chlorogenic acid (3-O-Caffeoylquinic acid)*	1.36861	0.0130458	0.10444	3.16535	1.66236
Choline Alfoscerate	1.33637	0.00315015	0.0784895	0.28714	-1.80017
Chrysoeriol-5,7-di-O-glucoside	1.35468	0.000189697	0.0575472	0.261288	-1.93628
Chrysoeriol-7-O-gentiobioside	1.24454	0.0660132	0.192075	0.221152	-2.17689
Chrysoeriol-8-C-arabinoside-7-O-rutinoside	1.25737	0.0302534	0.13353	2.4961	1.31967
Cimicifugic acid E-glucose-rhamnose	1.32781	0.0396729	0.152348	0.262766	-1.92815
Cinchonain Ic	1.36964	0.0300503	0.133196	11.6324	3.54007
Cinchonain Id*	1.35446	0.0703998	0.198595	11.5871	3.53444
Cinnamoylferuloyltartaric acid	1.17341	0.100536	0.234397	4.03583	2.01287
Cinnamtannin B1	1.3793	0.00781292	0.0878644	2.47479	1.3073
Citric acid glucoside	1.28333	0.0576353	0.17758	2.07176	1.05086
Citric acid-1-O-diglucoside	1.20233	0.0114294	0.0969749	2.67196	1.4179
Clausenaglycoside A	1.12801	0.102782	0.236436	7.1452	2.83698
Columbianetin Glucopyranoside	1.27822	0.0496946	0.166471	3.04928	1.60847
Columbianetin malonyl glucopyranoside	1.31588	0.155921	0.292963	0.0785322	-3.67057
Comazaphilone D	1.28271	0.0515931	0.170017	0.323291	-1.6291
Comolactone A	1.12465	0.160927	0.298473	0.404469	-1.3059
Corilagin*	1.12973	0.0244614	0.128445	4.06046	2.02164
Cryptochlorogenic acid (4-O-Caffeoylquinic acid)*	1.36037	0.0114072	0.0969749	3.15508	1.65768
Cyanidin-3,5-O-diglucoside (Cyanin)*	1.19327	0.0102767	0.0969749	0.142024	-2.81579
Cycloolivil-6-O-glucoside	1.38536	0.0246592	0.128445	0.0188522	-5.72912
D-Cellobiose	1.22595	0.0908717	0.222634	2.72188	1.4446
D-Erythrose-4-phosphate	1.31072	0.119227	0.254052	0.0805244	-3.63443
D-Galactaric acid	1.38146	0.00532901	0.082858	2.62189	1.39061
D-Glucose 6-phosphate*	1.2042	0.0895381	0.222199	0.457655	-1.12767
D-Lactose*	1.1622	0.092972	0.224078	2.09601	1.06765
D-Maltose*	1.34697	0.00101395	0.0575685	3.23555	1.69401
D-Melezitose	1.25828	0.0852713	0.21654	4.47899	2.16317
D-Panose*	1.25851	0.119513	0.254279	3.29054	1.71833
D-Ribose	1.22884	0.0568566	0.17758	0.483222	-1.04924
D-Saccharic acid	1.34764	0.00701756	0.0853229	2.63253	1.39645
D-Sedoheptuiose 7-phosphate	1.32663	0.0230519	0.125151	0.229581	-2.12293
D-Sucrose*	1.32885	0.0165492	0.113111	2.71949	1.44333
D-Trehalose*	1.18578	0.10664	0.239134	2.05781	1.04111
Dehydrodiconiferyl alcohol	1.38609	0.0166026	0.113111	0.0164705	-5.92398
Dehydrodiconiferyl alcohol-gamma'-O-glucoside*	1.31542	0.029101	0.132678	0.289639	-1.78767
Demethyl coniferin	1.3858	0.00622587	0.0832269	0.169049	-2.56449
Dichotomoside A	1.26709	0.00486964	0.0812058	0.397337	-1.33156
Digallic Acid	1.38785	0.00411496	0.0784895	0.0829935	-3.59086
Dihydroabscisic Acid 4'-O-glucoside	1.38835	0.0093701	0.0945513	97.2574	6.60374
Dihydrocaffeoylglucose*	1.32606	0.0656188	0.191523	3.87071	1.9526
Dihydrocharcone-4'-O-glucoside*	1.26867	0.136692	0.272807	8.76755	3.13217
Dihydrodehydrodiconiferyl alcohol-4-O-glucoside*	1.23018	0.0259188	0.128867	0.407049	-1.29673
Dihydrokaempferol-7-O-glucoside	1.30709	0.0749241	0.204418	5.35436	2.42071
Dihydrophaseic acid	1.13225	0.0649433	0.190134	4.27422	2.09566
Dihydroxyoctanoic acid glucoside	1.38679	0.0186627	0.116969	82.1235	6.35972
Dodecanedioic aicd	1.27225	0.194034	0.3353	0.0461124	-4.4387
Drimiopsin C	1.20626	0.0097222	0.0945513	2.77949	1.47482
Eleutheroside B1	1.05702	0.12633	0.264026	0.414235	-1.27148
Elliptinol	1.26523	0.0202893	0.120723	0.453881	-1.13961
Epicatechin glucoside	1.3137	0.0154868	0.108638	0.232696	-2.10348
Epicatechin-(2β→O→7,4β→8)-epiafzelechin-(4α→8)-epicatechin	1.29682	0.0151779	0.107917	2.24588	1.16728
Epicatechin-(4β->8)-epigallocatechin	1.22186	0.133373	0.271218	3.37487	1.75483
Epicatechin-3'-O-β-D-glucopyranoside*	1.30393	0.0228216	0.12458	0.305246	-1.71196
Epicatechin-4'-O-β-D-glucopyranoside*	1.33195	0.0389491	0.150843	0.190481	-2.39228
Epicatechin-6-C-β-D-glucopyranoside*	1.36517	0.000117462	0.0575472	0.280856	-1.8321
Epipinoresinol*	1.32149	0.143466	0.279246	0.022877	-5.44996
Epitheaflavic acid-3-O-Gallate	1.35257	0.00577791	0.082858	0.243582	-2.03752
Eriodictyol-3'-O-glucoside*	1.23932	0.0562672	0.17758	2.44932	1.29238
Eriodictyol-7-O-(2''-O-rhamnosyl)xyloside-4'-O-glucuronide	1.32457	0.0033964	0.0784895	0.133853	-2.90128
Eriodictyol-7-O-(6''-acetyl)glucoside	1.36775	0.110978	0.244186	65.9918	6.04422
Eriodictyol-7-O-Rutinoside (Eriocitrin)	1.32053	0.0149308	0.107917	2.90766	1.53986
Esculetin (6,7-Dihydroxycoumarin)	1.15955	0.0536762	0.173999	2.36778	1.24354
Ferulic acid	1.13788	0.0751487	0.204418	0.225167	-2.15093
Fumaric acid	1.37969	0.00342061	0.0784895	2.18773	1.12944
Furanoeremophilane*	1.38654	0.00836275	0.0897674	0.105682	-3.24219
Furanofructosyl-α-D-(3-mustard acyl)glucoside*	1.02472	0.123084	0.259925	0.404906	-1.30434
Galloyl xylosyl gallic acid-3-O-β-D-glucoside	1.36495	0.0464136	0.160548	9.86878	3.30287
Gamma-Glu-Phe	1.1777	0.0245494	0.128445	0.440196	-1.18378
Gastrodin	1.38619	0.0246689	0.128445	91.5876	6.51708
Geniposide	1.27622	0.0822772	0.21306	2.96471	1.56789
Genistein-7-O-Glucoside (Genistin)	1.25925	0.0410674	0.155592	51.7251	5.69279
Genistein-8-C-glucoside	1.14362	0.133179	0.271218	0.331511	-1.59287
Gln-Cys-His	1.32266	0.0107566	0.0969749	0.217676	-2.19974
Glu-Ser	1.24314	0.00397384	0.0784895	0.218594	-2.19368
Glucaric acid-1-Phosphate	1.35602	5.16992e-05	0.0575472	0.184981	-2.43455
Glucosyl 10,11-dihydroxy-2,6-farneSadienoate	1.38129	0.0108923	0.0969749	6.03823	2.59412
Glucosyl 2,3-Dihydroxy-2-Methylbutanoic Acid	1.31019	0.00369006	0.0784895	3.007	1.58832
Glucosyl 2-Hydroxy-4-Methylpentanoic Acid	1.20662	0.0682242	0.1953	2.37767	1.24955
Glucosyl 6,9-dihydroxydec-4-enoic acid	1.31056	0.142126	0.277496	11.4183	3.51327
Glucosyloxybenzoic acid	1.36856	0.0351498	0.142188	0.138172	-2.85546
Glucosyringic acid	1.27526	0.0821468	0.21306	0.328561	-1.60577
Goshonoside F3	1.22429	0.156846	0.293437	6.73125	2.75088
Grevilloside G*	1.04033	0.0835839	0.214562	2.13515	1.09434
Griffonilide	1.13005	0.19712	0.337749	2.9429	1.55724
Harpagide	1.30926	0.0417282	0.155602	2.23185	1.15824
Hesperetin-3'-O-glucoside*	1.30336	0.0376044	0.148015	2.97785	1.57427
Hesperetin-5-O-glucoside	1.03542	0.0831357	0.214188	2.3367	1.22448
Hesperetin-7-O-glucoside*	1.16816	0.0998004	0.234397	3.30092	1.72287
His-Leu-Gln	1.28373	0.0131506	0.104688	89.7876	6.48844
His-Ser-Gln	1.15213	0.0452136	0.159036	0.488837	-1.03257
Hispidulin-8-C-(2''-O-glucosyl)glucoside	1.04586	0.0747344	0.204418	0.498358	-1.00475
Homoeriodictyol 7-O-glucoside*	1.26059	0.0322152	0.135954	3.10087	1.63267
Homogentisic acid*	1.3389	0.0850204	0.216291	9.32144	3.22055
Hydroxydihydrobovolide**	1.22021	0.0754487	0.204418	0.428495	-1.22265
Hydroxypyruvic acid*	1.35753	0.00145486	0.0656687	0.311641	-1.68204
Icariside E5*	1.35498	0.0041123	0.0784895	0.453207	-1.14176
Indole	1.30053	0.003753	0.0784895	0.342221	-1.547
Indole-3-carboxaldehyde	1.25084	0.0187593	0.116969	0.496724	-1.00948
Isochlorogenic acid A*	1.19567	0.154341	0.292541	0.0985013	-3.34371
Isochlorogenic acid B	1.24429	0.188894	0.33092	0.137579	-2.86167
Isochlorogenic acid C*	1.14729	0.263001	0.399434	0.177124	-2.49717
Isohemiphloin	1.35153	0.0114667	0.0969749	3.12754	1.64503
Isolariciresinol-9'-O-glucoside*	1.1877	0.0275485	0.130697	0.399806	-1.32263
Isomaltulose*	1.33523	0.00965666	0.0945513	3.44836	1.78591
Isonicotinic acid	1.3469	0.000766214	0.0575472	0.329999	-1.59947
Isopentenyladenine-7-N-glucoside	1.31978	0.0392006	0.151355	3.44927	1.78629
Isopropyl ferulate	1.35143	0.0525956	0.17212	0.117949	-3.08377
Isoquinoline	1.31948	0.0105777	0.0969749	0.290565	-1.78307
Isovanillin	1.0664	0.218374	0.357729	0.438251	-1.19017
Juniperoside	1.35834	0.0367472	0.145388	5.73536	2.51988
Kaempferol-3,7-O-dirhamnoside (Kaempferitrin)	1.0316	0.10107	0.234397	0.292338	-1.77429
Kaempferol-3-(2''-acetylrhamnoside)	1.37364	0.0304286	0.13353	0.15917	-2.65136
Kaempferol-3-O-(2''-O-acetyl)glucoside	1.03871	0.076741	0.205316	0.298802	-1.74274
Kaempferol-3-O-(6''-O-acetyl)glucoside	1.36606	0.0255202	0.128867	6.81306	2.7683
Kaempferol-3-O-glucorhamnoside*	1.14633	0.0976007	0.232337	2.76487	1.46721
Kaempferol-3-O-robinobioside(Biorobin)*	1.15305	0.0573223	0.17758	2.11433	1.0802
Kaempferol-3-O-robinoside-7-O-rhamnoside (Robinin)*	1.25507	0.128983	0.267597	0.289754	-1.7871
Kaempferol-3-O-sambubioside	1.15407	0.0712567	0.199153	0.414541	-1.27041
Kaempferol-7-O-glucoside	1.16564	0.142175	0.277496	8.31896	3.0564
Katsumadin*	1.19665	0.017288	0.113111	0.463685	-1.10878
Kuraridin	1.26996	0.214178	0.353306	0.0906329	-3.46382
L-Glutamine	1.1908	0.0211798	0.122999	0.498003	-1.00577
L-Methionine	1.37025	0.0323333	0.135954	9.52739	3.25208
L-Sepiapterin	1.26195	0.0469823	0.161499	2.16957	1.11741
L-Tartaric acid	1.02667	0.100409	0.234397	2.79397	1.48232
L-Theanine	1.34082	0.00976387	0.0945513	2.91156	1.54179
L-Tryptophan	1.34692	0.00911985	0.0936436	0.120261	-3.05575
L-Tyrosine*	1.27109	0.00522013	0.082858	0.240683	-2.05479
L-Valine	1.24009	0.0685816	0.195928	0.4818	-1.05349
L-α-Glutamyl-L-Glutamic Acid	1.24324	0.00695239	0.0853229	0.197404	-2.34078
Lactacystin	1.36472	0.0108284	0.0969749	0.386833	-1.37022
Laminaran	1.33244	0.00654174	0.0853229	3.16014	1.65999
Lancerin; 4-C-Glucosyl-1,3,7-Trihydroxyxanthone	1.38853	0.00615864	0.0832269	81.9874	6.35733
Lariciresinol-4'-O-glucoside*	1.3779	0.000508676	0.0575472	0.407439	-1.29534
Leu-Glu-His	1.36131	0.0010563	0.0575685	5.4677	2.45093
Leucol	1.36727	0.0220868	0.123715	0.243713	-2.03674
Leucopelargonidin; 3,4,5,7,4'-Pentahydroxyflavan	1.34185	0.00576842	0.082858	0.402587	-1.31263
Loliolide	1.38828	0.00215632	0.07275	0.11343	-3.14012
Luteolin 7-rutinoside-4'-O-Rhamnoside*	1.1648	0.0553609	0.176284	0.213152	-2.23004
Luteolin-6-C-arabinoside-7-O-glucoside	1.02111	0.137555	0.273098	0.27784	-1.84767
Luteolin-6-C-glucoside (Isoorientin)	1.34046	0.0431574	0.158021	3.08973	1.62748
Luteolin-8-C-glucoside (Orientin)	1.33383	0.0322527	0.135954	2.66986	1.41677
LysoPC 16:2(2n isomer)	1.22638	0.0308754	0.13353	2.94476	1.55815
LysoPC(18:3(9Z,12Z,15Z))	1.28774	0.0237602	0.12705	0.4289	-1.22129
LysoPE 16:1*	1.2258	0.133972	0.271218	0.293052	-1.77077
LysoPE 18:1(2n isomer)*	1.24365	0.0150159	0.107917	0.364269	-1.45692
Maesopsin	1.35291	0.00650955	0.0853229	4.89825	2.29227
Magnograndiolide	1.30794	0.00214906	0.07275	16.154	4.01382
Malic acid-1-O-diglucoside	1.29232	0.0100561	0.0962805	2.12536	1.08771
Malonic acid	1.32002	0.0512134	0.170017	0.34915	-1.51808
Malonyltryptophan	1.11676	0.121681	0.257346	5.0143	2.32605
Maltitol	1.32761	0.0218808	0.123715	3.10414	1.63419
Maltotriose	1.31356	0.0275782	0.130697	2.51388	1.32992
Malvidin-3-O-(6''-O-acetyl)glucoside-5-O-glucoside	1.38089	0.0287024	0.132678	0.0578752	-4.11091
Malvidin-3-O-rutinoside	1.31383	0.00312483	0.0784895	2.7523	1.46064
Manglieside D	1.31161	0.00898853	0.0936436	0.144098	-2.79488
Marmesinin	1.18245	0.114753	0.248631	2.72203	1.44468
Matairesinol-4'-O-glucoside (Matairesinoside)	1.34738	0.0626979	0.186885	0.114541	-3.12606
Matairesinol-4,4'-O-diglucoside	1.11994	0.131656	0.270483	5.30547	2.40748
Medioresinol-4'-O-(6'''-acetyl)glucoside	1.37568	0.021457	0.123021	0.0800177	-3.64354
Melibiose	1.34552	0.0174221	0.113111	2.95786	1.56455
Meso-dihydroguaiaretic acid	1.3445	0.0637962	0.188332	10.1962	3.34996
Met-Val-His	1.29155	0.0758559	0.204739	2.27355	1.18495
Methoxyindoleacetic acid	1.33292	0.000756295	0.0575472	0.225493	-2.14885
Methyl 2,4-dihydroxyphenylacetate	1.27474	0.0110161	0.0969749	3.30997	1.72682
Methylesculin	1.32141	0.0291437	0.132678	2.83876	1.50526
Morin	1.33827	0.113075	0.246126	20.1778	4.3347
Munduleaflavanone B	1.3825	0.0293119	0.132678	0.0567407	-4.13947
Mussaenosidic acid	1.13595	0.155373	0.292792	2.29143	1.19625
Myricetin	1.25342	0.028378	0.132678	3.07746	1.62174
N,N-Dimethyl-5-methoxytryptamine	1.35939	0.00169159	0.0704993	0.416927	-1.26213
N-(1-Deoxy-1-fructosyl)Tryptophan	1.38083	0.00758132	0.0878644	0.144111	-2.79475
N-(2-Hydroxy-4-methoxyphenyl)acetamide	1.34235	0.0224969	0.124481	0.204774	-2.28789
N-Acetyl-5-hydroxytryptamine	1.31153	0.16949	0.307225	0.0805785	-3.63346
N-Acetyl-L-Tryptophan	1.33979	0.117849	0.252689	16.3244	4.02896
N-Hydroxypipecolic acid	1.23799	0.0870258	0.219106	2.54414	1.34718
N-benzylformamide	1.37019	0.0258034	0.128867	0.174487	-2.51881
N-carboxy-N-(2-oxo-2-phenylethyl)-L-alanine	1.16028	0.0326198	0.136349	0.444129	-1.17095
N-ethyl-leucine	1.3214	0.00473471	0.0812058	0.486997	-1.03801
N7-Methylguanosine	1.32055	0.0568101	0.17758	0.310361	-1.68798
Naringenin-7-O-(6''-malonyl)glucoside	1.31256	0.0443028	0.159036	0.209068	-2.25796
Naringenin-7-O-Rutinoside-4'-O-glucoside	1.38236	0.0114974	0.0969749	0.123166	-3.02133
Neochlorogenic acid (5-O-Caffeoylquinic acid)*	1.35449	0.0132847	0.105164	3.64951	1.8677
Neosakuranin	1.09451	0.162686	0.301341	3.63176	1.86067
Nicotinate adenine dinucleotide phosphate	1.30742	0.000750323	0.0575472	0.247717	-2.01323
Nodakenin	1.34254	0.00463591	0.0812058	5.80969	2.53846
Octanoyl arabinosylglucoside	1.33854	0.0762761	0.205092	0.0997587	-3.32541
Okanin-4'-O-glucoside(Marein)*	1.28702	0.00389699	0.0784895	2.29407	1.19791
Olivil-4'-O-glucoside	1.29153	0.0824346	0.21306	0.223021	-2.16475
Olivil-4,4'-Di-O-glucoside	1.32371	0.00420974	0.0784895	0.343541	-1.54145
Orientin-2''-O-(6'''-p-coumaroyl)-glucopyranoside	1.07698	0.0588381	0.179685	2.19307	1.13295
Orotic acid (Vitamin B13)	1.31232	0.0380949	0.149117	4.1543	2.05461
Pelargonidin-3-O-(6''-O-acetyl)glucoside-5-O-glucoside	1.36806	0.000852852	0.0575472	3.45256	1.78767
Phe-Arg-Gly	1.30064	0.0140736	0.107571	88.8715	6.47365
Phe-Cys-Gly	1.33339	0.0264611	0.130697	3.61222	1.85289
Phellamurin	1.35071	0.0871609	0.219106	0.1025	-3.2863
Phellavin	1.20135	0.00681684	0.0853229	0.306742	-1.7049
Phenylpropionic acid-O-β-D-glucopyranoside	1.36648	0.000390528	0.0575472	2.17738	1.12259
Phthalic acid	1.3821	0.0186002	0.116969	10.4455	3.3848
Phyllanthusiin F	1.332	0.0247463	0.128445	2.508	1.32654
Picraquassioside C	1.18697	0.0192526	0.118382	0.327165	-1.61191
Pinoresinol*	1.25441	0.229242	0.369132	0.0286205	-5.12681
Pinoresinol-4,4'-O-diglucoside	1.20993	0.125249	0.263255	0.440136	-1.18398
Pinoresinol-4-O-(6''-acetyl)glucoside	1.29329	0.00561894	0.082858	0.249702	-2.00172
Pro-Glu-Asp	1.25271	0.100127	0.234397	0.20739	-2.26958
Pro-Met-Asp*	1.32339	0.0447313	0.159036	2.75352	1.46128
Proanthocyanidins	1.0759	0.00959301	0.0945513	0.274233	-1.86653
Procurcumenol	1.34074	0.0113483	0.0969749	8.5868	3.10212
Procyanidin A6	1.34828	0.0335594	0.138237	0.186077	-2.42603
Procyanidin B2	1.34997	0.0125245	0.10201	2.67614	1.42015
Protocatechualdehyde glucoside	1.22432	0.00540538	0.082858	0.176766	-2.50009
Protocatechuic Acid Methyl Ester	1.0046	0.0767944	0.205316	2.37927	1.25052
Pterosin O	1.37549	0.0445298	0.159036	28.3674	4.82616
Pyridine-4-formyl-O-β-D-glucopyranoside	1.31651	0.103308	0.236873	12.9576	3.69573
Pyrrolidin	1.20969	0.0907456	0.222634	0.478728	-1.06272
Quercetin-3-O-(2''-O-galactosyl)glucoside	1.09659	0.135017	0.271375	2.21434	1.14688
Quercetin-3-O-(6''-O-p-Coumaroyl)galactoside	1.18937	0.140664	0.27574	0.290312	-1.78432
Quercetin-3-O-alloside; Isohyperoside*	1.21528	0.0298851	0.133196	2.23521	1.16041
Quercetin-3-O-glucoside (Isoquercitrin)*	1.35258	0.0143394	0.107588	4.08519	2.0304
Quercetin-3-O-rhamnoside(Quercitrin)	1.34573	0.05238	0.171811	4.11238	2.03997
Quercetin-3-O-sophoroside (Baimaside)*	1.05879	0.29298	0.430209	8.41962	3.07375
Quercetin-5-O-β-D-glucoside*	1.26017	0.0903169	0.222634	2.48437	1.31288
Quercetin-7-O-glucoside	1.28552	0.00284123	0.0784895	2.3657	1.24227
Quercetin-7-O-rutinoside*	1.00365	0.251741	0.389004	4.03499	2.01257
Raffinose*	1.31763	0.0500043	0.167114	4.43634	2.14937
Ranunculinin glucoside	1.3717	0.0113498	0.0969749	5.52095	2.46492
Rhamnetin-3-O-rhamnoside	1.38053	0.0179662	0.115718	0.112602	-3.15069
Rhein-8-O-(6'-O-acetyl)glucoside*	1.29079	0.0256735	0.128867	18.2993	4.19371
Rosmarinic acid-3'-O-glucoside	1.29479	0.00332114	0.0784895	0.416682	-1.26298
Rumphioside B	1.19926	0.0317823	0.135649	0.450177	-1.15144
Rutin Trihydrate	1.06838	0.169219	0.307225	4.47263	2.16112
S-Adenosylhomocysteine-d4	1.07285	0.230337	0.370475	2.91976	1.54585
S-Methyl-L-cysteine	1.36587	0.0107422	0.0969749	0.171271	-2.54565
S-Ribosyl-L-homocysteine	1.34731	0.0641066	0.188855	0.117438	-3.09003
Saikolignanoside A	1.29285	0.00104147	0.0575685	0.12925	-2.95176
Salicin 6'-Acetate	1.3806	0.0194839	0.119003	8.37775	3.06656
Salicylamide	1.31377	0.00610565	0.0832269	0.474056	-1.07687
Sammangaoside A	1.24315	0.0822853	0.21306	3.13332	1.64769
Sanguiin H4	1.36969	0.00296352	0.0784895	2.33576	1.22389
Sarcaglaboside A	1.38541	0.00978973	0.0945513	10.9261	3.4497
Sarcaglaboside B*	1.23819	0.100443	0.234397	2.30662	1.20578
Scrophuloside A1	1.30678	0.0151711	0.107917	0.310162	-1.68891
Secoisolariciresinol 4-O-glucoside	1.23721	0.0282894	0.132678	0.305902	-1.70886
Sedoheptulose	1.31737	0.0552716	0.176284	2.85414	1.51306
Sesamin	1.34413	0.0122843	0.101795	2.97053	1.57072
Shikimic acid	1.38243	0.00788952	0.0880272	5.27033	2.39789
Sibiricose A3	1.38757	0.00496865	0.0818672	11.5468	3.52942
Sinapoylcaffeoyltartaric acid	1.38579	0.0146152	0.107917	26.4597	4.72572
Skimmin (7-Hydroxycoumarin-7-O-glucoside)	1.33984	0.0542766	0.174004	5.68341	2.50676
Sophoricoside*	1.00766	0.19484	0.336282	0.350052	-1.51436
Stigmast-4-ene-3,6-dione	1.18663	0.235673	0.376918	122.98	6.94228
Strictinin*	1.26216	0.0668652	0.192969	2.42903	1.28038
Succinic acid*	1.05574	0.0220301	0.123715	2.92217	1.54704
Succinyladenosine	1.16891	0.132746	0.271218	2.21763	1.14902
Sucrose-6-phosphate	1.3829	0.0198847	0.120723	19.1934	4.26254
Sweroside	1.26912	0.102888	0.236436	0.251161	-1.99332
Syringaldehyde-4-O-glucoside	1.33155	0.0488087	0.164671	3.17141	1.66513
Syringaldehyde; 4-Hydroxy-3,5-Dimethoxybenzaldehyde	1.36325	0.0481436	0.164074	0.15809	-2.66118
Syringaresinol-4'-O-(6''-acetyl)glucoside	1.38158	0.00406429	0.0784895	0.152002	-2.71784
Tamarixetin-3-O-glucoside-7-O-rhamnoside**	1.27076	0.0271433	0.130697	0.337384	-1.56754
Tartronate semialdehyde*	1.30219	0.046271	0.160548	0.383106	-1.38418
Taxifolin(Dihydroquercetin)	1.13189	0.111791	0.244835	5.2449	2.39091
Taxifolin-2-O-glucoside	1.30703	0.00980878	0.0945513	0.0559932	-4.15861
Tetrahydrorengyoxide-glucose-caffeoyl	1.37406	0.01279	0.102974	3.24877	1.69989
Thr-Asn-Gly	1.29464	0.0577752	0.17758	2.51165	1.32863
Thymidine	1.38098	0.0048712	0.0812058	6.10961	2.61108
Tianshic acid	1.36356	0.0454001	0.159036	0.146291	-2.77309
Tortoside B	1.35547	0.00358257	0.0784895	0.288807	-1.79182
Trans-5-O-(p-Coumaroyl)shikimate	1.34621	0.0856043	0.216997	43.9029	5.45624
Tricetin 3'-glucuronide	1.13215	0.0847481	0.215986	3.2128	1.68383
Trimethylamine N-Oxide*	1.10303	0.0413086	0.155592	2.97369	1.57226
Trimethyllysine	1.10475	0.0752042	0.204418	2.12716	1.08893
Troxerutin	1.15681	0.169765	0.307225	3.08674	1.62608
Trp-Pro-Ser	1.26085	0.0885429	0.220893	3.19321	1.67501
Urolignoside	1.10409	0.0330223	0.137101	0.453731	-1.14009
Usnic acid	1.05278	0.0627787	0.186885	2.46906	1.30396
Val-Asp-Arg	1.38774	0.00468426	0.0812058	8.95441	3.1626
Val-Glu	1.389	0.00205155	0.0726761	0.129484	-2.94916
Val-Thr	1.32475	0.000842773	0.0575472	0.0579163	-4.10989
Val-Val	1.28888	0.00810845	0.0895722	0.428821	-1.22155
Vanilloloside	1.34966	0.0306158	0.13353	3.49264	1.80432
Vidarabine*	1.26381	0.0738145	0.204418	0.470692	-1.08714
Xanthosine	1.33121	0.0220509	0.123715	0.237493	-2.07404
Yuanhuanin	1.37726	0.036524	0.145388	0.0511822	-4.28821
[(2S)-2α-[3,5-Dimethoxy-4-[[(αS,βR)-α-(Hydroxymethyl)-β,4-Dihydroxy-3-Methoxyphenethyl]Oxy]Phenyl]-5-(3-Hydroxy-1-Propenyl)-7-Methoxy-2,3-Dihydrobenzofuran]-3β-Ylmethylβ-D-Glucopyranoside	1.36532	0.0139135	0.10732	0.301052	-1.73192
albicanyl acetate	1.16854	0.0139357	0.10732	6.21363	2.63544
catechin-4-β-D-galactopyranoside*	1.34092	0.0310695	0.13353	0.23682	-2.07814
coumarin	1.35338	0.0214727	0.123021	2.08529	1.06024
epieudesmin	1.1216	0.0626524	0.186885	0.349695	-1.51583
isatioxyneolignoside E	1.26783	0.0427431	0.156909	0.208102	-2.26464
m-Aminophenylacetylene	1.34374	0.0153407	0.108148	0.333449	-1.58446
methyl (2S,3R,4S)-3-ethenyl-4-[2-[(E)-3-(4-hydroxy-3-methoxyphenyl)prop-2-enoyl]oxyethyl]-2-[(2S,3R,4S,5S,6R)-3,4,5-trihydroxy-6-(hydroxymethyl)oxan-2-yl]oxy-3,4-dihydro-2H-pyran-5-carboxylate	1.34417	0.00586776	0.0831462	0.200935	-2.3152
naphthisoxazol A	1.31103	0.00129667	0.0656206	0.301431	-1.7301
o-Carboxy-5-hydroxytryptamine	1.37119	0.00574841	0.082858	0.106693	-3.22846
p-Coumaric acid	1.26815	0.112721	0.245732	3.48819	1.80248
p-Coumaric acid methyl ester	1.23756	0.0323242	0.135954	0.329051	-1.60362
p-Coumaryl alcohol	1.38817	0.0103399	0.0969749	0.00495867	-7.65583
p-Hydroxypheny-β-D-allopyranoside	1.20862	0.0912847	0.222634	0.409625	-1.28762
p-galloyl-oxyphenyl-β-D-glucoside	1.26577	0.138089	0.273098	4.68983	2.22954
vitelignin A	1.2901	0.0384809	0.150213	0.332695	-1.58773
Α-hydroxyquinoline	1.24658	0.00242407	0.0746718	0.252895	-1.98339
α-Conidendrin	1.05039	0.100847	0.234397	0.377074	-1.40708
α-Hydroxycinnamic Acid*	1.26473	0.040192	0.153509	2.68802	1.42655
α-Ketoglutaric acid	1.03314	0.0586278	0.179429	0.440997	-1.18116
α-Methyl-DL-Phenylalanine	1.32768	0.147308	0.283151	0.047436	-4.39787
β-Hydroxy-(3,4-dihydroxyphenylethanolyl)-glucoside	1.30324	0.022577	0.124481	0.271406	-1.88147

## Sheet: Table S4
Table S4. The difference metabolites information detected in rhizomes of Drynaria roosii between RT and TC. TC: tree C; RT: rock tunnels
Compounds	VIP	p_value	FDR	Fold_Change	Log2FC
(1S,12S,14R)-4-methyl-11-oxa-4-azatetracyclo[8.6.1.01,12.06,17]heptadeca-6(17),7,9,15-tetraen-14-ol	1.31251	0.0295778	0.116379	2.97158	1.57123
(2-phenylacetyl)-L-glutamicacid	1.09548	0.16479	0.290185	4.09879	2.0352
(2-phenylacetyl)-L-histidine	1.33301	0.0548787	0.15571	8.79127	3.13607
(2S,3R,4S,6S)-2-[4-[(1R,2R)-1,3-Dihydroxy-2-[4-[(E)-3-hydroxyprop-1-enyl]-2,6-dimethoxyphenoxy]propyl]-2,6-dimethoxyphenoxy]-6-(hydroxymethyl)oxane-3,4-diol	1.36795	0.0129771	0.0861896	0.00689781	-7.17965
(3S,3'S)-N,N'-((1R,2R)-5-((3,4,5-trihydroxy-6-methyltetrahydro-2H-pyran-2-yl)oxy)cyclohex-3-ene-1,2-diyl)bis(2-methyl-2,3,4,9-tetrahydro-1H-pyrido[3,4-b]indole-3-carboxamide)	1.23355	0.0208548	0.097293	0.245562	-2.02584
(R)-1,2,3,4-Tetrahydro-3-carboxy-2-carboline	1.28806	0.0432584	0.136134	0.401262	-1.31738
1,1'-(6-hydroxy-2,3-dihydro-1H-indene-2,5-diyl)bis(ethan-1-one)	1.32797	0.0392106	0.130293	0.158817	-2.65456
1,2,3,14,20,22,25-Heptahydroxycholest-7-en-6-one (Integristerone A)	1.22927	0.053653	0.154089	0.117072	-3.09453
1,2,3,3a-tetrahydropyrrolo[2,1-b]quinazolin-4(9H)-ol	1.3385	0.0401515	0.13194	0.128518	-2.95996
1,3,6-trihydroxy-2,5,7-trimethoxyxanthen-9-one	1.02145	0.0715833	0.182121	3.38521	1.75925
1-Amino-1-cyclobutane-carboxylic-acid*	1.21714	0.00587471	0.0674875	0.389764	-1.35933
1-Aminocyclopropane-1-carboxylic acid	1.08415	0.0599385	0.165265	0.452469	-1.14411
1-Aminopropan-2-ol*	1.14978	0.00777544	0.0757704	4.25333	2.08859
1-Caffeoylquinic acid	1.25042	0.00764173	0.0757704	0.40514	-1.30351
1-Hydroxypinoresinol-1-O-Glucoside	1.13575	0.0291521	0.115692	0.463891	-1.10814
1-Linoleoyl-2-Lysophosphatidic Acid Monobutylamine Ester	1.04727	0.206153	0.334053	2.33854	1.22561
1-O-(3,4-Dihydroxy-5-methoxy-benzoyl)-glucoside	1.23315	0.108155	0.228093	3.53251	1.82069
1-O-Caffeoyl-(6-O-glucosyl)-β-D-glucose	1.18081	0.0686092	0.17723	3.94215	1.97898
1-O-Vanilloyl-D-Glucose	1.29728	0.00514575	0.0637675	0.235282	-2.08754
1-O-p-Coumaroylquinic acid*	1.22701	0.0132666	0.0862864	0.49449	-1.01599
1-Pyrroline-4-hydroxy-2-carboxylic acid	1.18616	0.136862	0.256822	0.0738779	-3.75871
1-α-Linolenoyl-glycerol-3-O-glucoside*	1.36545	0.0104715	0.0820319	0.0257097	-5.28155
10-Hydroxymethyllycaconitine	1.22125	0.0183584	0.093311	0.228822	-2.1277
13-hydroxy-13-(hydroxymethyl)-2,6-dimethyltetracyclo[10.3.1.01,10.02,7]hexadecan-5-one	1.16387	0.0721506	0.18236	0.198014	-2.33633
1´-O-Benzoylsucrose	1.36241	0.0216635	0.0981109	16.0537	4.00483
2'-Deoxyadenosine	1.34542	0.0383422	0.129611	0.113776	-3.13573
2'-Deoxyinosine-5'-monophosphate	1.30982	0.227595	0.359321	60.0786	5.90878
2,3,23-Trihydroxyolean-12-en-28-oic acid*	1.16263	0.180015	0.305356	5.12338	2.3571
2,3,23-Trihydroxyurs-12-en-28-oic acid*	1.19983	0.160386	0.286505	5.7933	2.53438
2,3,5,4'-Tetrahydroxystilbene-2-O-glucoside	1.21408	0.057592	0.160192	2.61664	1.38772
2,3,6-Trihydroxyurs-12-en-28-oic acid (Madasiatic acid)*	1.24707	0.128522	0.251875	6.12071	2.6137
2,3-Dihydroxy-12-ursen-28-oic acid*	1.33856	0.0664372	0.173794	14.681	3.87588
2,3-Dihydroxyurs-12-en-29-oic acid (Maslinic acid)*	1.2857	0.222574	0.354962	36.8306	5.20283
2,4,6,4'-Tetrahydroxy-stilbene-2-O-glucoside	1.11143	0.184046	0.307732	7.71546	2.94775
2,5-Dimethyl pyrazine	1.23885	0.0406219	0.132561	0.41072	-1.28377
2,6-Diaminooimelic acid	1.33061	0.014142	0.0876431	0.233301	-2.09973
2,6-di-O-galloylarbutin	1.30589	0.0382546	0.129611	2.12868	1.08996
2,6-diamino-7-methyl-5-oxooctanoic acid	1.36796	0.0117861	0.083968	0.00182432	-9.09843
2-((3,16-dihydroxy-17-(1-hydroxyethyl)-10,13-dimethyl-2,3,4,5,8,9,10,11,12,13,14,15,16,17-tetradecahydro-1H-cyclopenta[a]phenanthren-2-yl)oxy)-6-(((3,4,5-trihydroxy-6-methyltetrahydro-2H-pyran-2-yl)oxy)methyl)tetrahydro-2H-pyran-3,4,5-triol	1.21853	0.0378112	0.129534	0.139563	-2.84101
2-((4,5-dihydroxy-2-(4-(3-(hydroxymethyl)-5-(2-hydroxyvinyl)-7-methoxy-2,3-dihydrobenzofuran-2-yl)-2-methoxyphenoxy)tetrahydro-2H-pyran-3-yl)oxy)tetrahydro-2H-pyran-3,4,5-triol	1.36267	0.0053923	0.0651224	2.92344	1.54767
2-(3,4-dihydroxyphenyl)-4-[2-(3,4-dihydroxyphenyl)-3,5,7-trihydroxy-3,4-dihydro-2h-1-benzopyran-8-yl]-3,4-dihydro-2h-1-benzopyran-3,5,7-triol	1.31429	0.0195745	0.0969022	2.27759	1.18751
2-(3-tert-butyl-2-hydroxyphenyl)-2-hydroxyindene-1,3-dione	1.28819	0.0501021	0.148105	0.155141	-2.68835
2-Aminooctadecane-1,16,18,18-tetraol	1.12402	0.0801801	0.192678	0.489255	-1.03134
2-Aminotetradecane-1,5,13-triol	1.18019	0.131438	0.253116	2.06122	1.0435
2-Deoxyribose-1-phosphate	1.33116	0.0101995	0.0818736	4.8489	2.27766
2-Ethyl-3-methylmaleimide-N-glucoside	1.31023	0.0171652	0.0923614	2.06688	1.04745
2-Hydroxy-4-methyl-3-undecanoyloxypentanoic acid methyl ester*	1.34269	0.00838134	0.0762278	0.177832	-2.49141
2-Hydroxyisocaproic acid	1.15732	0.119493	0.241385	0.21577	-2.21244
2-Isopropylmalic Acid	1.33584	0.00165626	0.046807	0.363737	-1.45903
2-Methyl-3-hydroxyindan-1-one	1.28839	0.141502	0.262391	0.0349898	-4.83692
2-Methyl-3-oxosuccinic acid	1.25074	0.0746661	0.185093	3.01533	1.59231
2-O-(4-carboxylic acid phenethyl)-6-O-caffeoyl glucoside	1.21253	0.0560765	0.157533	53.4341	5.73969
2-O-Salicyl-6-O-Galloyl-D-Glucose	1.34406	0.070159	0.180573	36.5496	5.19178
2-Propylmalic Acid*	1.01725	0.0809354	0.193833	0.466359	-1.10049
2-oxindole-3-acetic acid	1.29218	0.0076096	0.0757704	0.497579	-1.007
2-α-Linolenoyl-glycerol-1,3-di-O-glucoside	1.21078	0.109779	0.230205	0.210051	-2.25119
2-α-Linolenoyl-glycerol-1-O-glucoside*	1.366	0.0165484	0.091054	0.0266452	-5.22998
2-β-D-Glucopyranosyloxy-5-hydroxy-phenylacetic acid	1.0502	0.0728176	0.182942	2.24464	1.16649
2-β-D-Glucopyranosyloxy-5-hydroxyphenylacetic acidmethylester*	1.32783	0.0293018	0.115692	3.09453	1.62972
24,30-Dihydroxy-12(13)-ene-lupeol*	1.25696	0.015187	0.0894396	2.52406	1.33575
2α,3α-Epoxy-5,7,3',4'-tetrahydroxyflavan-(4β→8)-epicatechin	1.28464	0.0564622	0.157703	3.2469	1.69906
3',5,5',7-Tetrahydroxyflavanone-7-O-glucoside*	1.2789	0.00241243	0.0497598	2.64428	1.40288
3,24-Dihydroxyolean-12-en-22-one (Soyasapogenol E)*	1.26893	0.00144116	0.0453342	5.33173	2.4146
3,4,2',4',6'-Pentahydroxychalcone-4'-O-glucoside	1.20565	0.11753	0.239006	0.350667	-1.51183
3,4-Dehydro-DL-proline	1.36788	0.0029054	0.0505751	0.0764462	-3.70941
3,4-Dihydroxy-L-phenylalanine (L-Dopa)	1.33048	0.00560066	0.0670655	2.03472	1.02483
3,4-Dimethoxycinnamic acid	1.2658	0.0304599	0.11781	3.51956	1.8154
3,4-dihydroxy-allylbenzene4-O-p-D-xylopyranosyI-(1-→6)-β-D-glucopyranoside	1.36166	0.0184285	0.0933316	0.081584	-3.61557
3,5-Dihydro-2H-Furo[3,2-C]Quinolin-4-One*	1.07889	0.0176982	0.0923614	0.303414	-1.72064
3-Carbamyl-1-methylpyridinium;(1-Methylnicotinamide)	1.34291	0.00139697	0.0453342	0.22584	-2.14663
3-Hydroxy-1-(4'-hydroxy-3'-methoxyphenyl)-propan-1-one	1.107	0.281157	0.416431	0.0956709	-3.38578
3-Hydroxy-9,19-cyclolanost-24-en-26-oic acid (Mangiferolic acid)*	1.21412	0.00961473	0.0803882	4.66338	2.22138
3-Hydroxy-L-phenylalanine*	1.1957	0.0024651	0.0497598	0.166528	-2.58617
3-Hydroxybutyric acid	1.34389	0.0267739	0.109656	0.152068	-2.71722
3-Hydroxycycloarta-24-ene-26-oic acid (Isomangiferolic acid)*	1.32704	0.00278161	0.0498847	5.00812	2.32427
3-Hydroxylup-20(29)-en-28-oic acid (Betulinic acid)*	1.25555	0.00662158	0.0727117	4.6744	2.22478
3-Hydroxyolean-12-en-28-oic acid (Oleanolic acid)*	1.35407	0.0243716	0.103415	8.09461	3.01696
3-Hydroxyurs-12-en-28-oic acid (3-Epiursolic acid)*	1.36627	0.00731085	0.0757704	19.9838	4.32076
3-Hydroxyurs-12-en-28-oic acid (Ursolic acid)*	1.2677	0.00345454	0.0536403	3.94084	1.9785
3-Indoleacrylic acid*	1.21875	0.00312341	0.0507284	0.136639	-2.87156
3-Indolepropionic acid	1.36766	0.00832608	0.0762278	0.00606629	-7.36497
3-Isopropylmalic Acid*	1.0653	0.111771	0.232939	0.421538	-1.24626
3-Methyl-L-Histidine*	1.36756	0.00295609	0.0505751	0.0367794	-4.76496
3-O-(3,5-Dimethoxy-4-hydroxybenzoyl)-4-O-caffeoylquinic acid	1.28206	0.0468726	0.143668	0.275106	-1.86194
3-O-(3-Methoxy-4-hydroxybenzoyl)-4-O-caffeoylquinic acid	1.29262	0.0171909	0.0923614	0.425964	-1.2312
3-O-Digalloyl quinic acid	1.364	0.0133964	0.0862864	16.9463	4.0829
3-O-caffeoylshikimic acid*	1.32457	0.00949523	0.0798617	2.95738	1.56432
3-O-p-Coumaroylquinic acid*	1.31981	0.0898045	0.203661	0.0443171	-4.49599
3-Oxo-Alpha-Ionol 3'-(6''-Malonyl)Glucoside	1.03813	0.179107	0.304914	2.38324	1.25293
3-Oxopentanedioic acid	1.25156	0.119582	0.241385	4.28527	2.09939
3-Prenyl-4,2',4'-Trihydroxychalcone;(licoagrochalcone A)	1.34948	0.0113203	0.083968	0.0647892	-3.9481
3-amino-2-naphthoic acid*	1.2141	0.000661402	0.0333772	0.145856	-2.77739
3-hydroxy-1-methylpyrrolidin-2-one*	1.24998	0.0399695	0.131648	0.233091	-2.10104
3-nitro-L-tyrosine	1.21349	0.0213896	0.0980859	3.65384	1.86941
3-quinolinecarboxylic acid	1.34673	0.0258535	0.107761	6.13069	2.61605
4,5,6-Trihydroxy-2-cyclohexen-1-ylideneacetonitrile	1.2861	0.0172148	0.0923614	0.195551	-2.35439
4,5-Dehydro-L-leucine	1.11397	0.0154577	0.0894396	0.28024	-1.83526
4-Aminobenzoic acid	1.21335	0.0753869	0.186227	0.453714	-1.14015
4-C-Glucose-1,3,6-trihydroxy-7-methoxyxanthone	1.12504	0.0753475	0.186227	0.364683	-1.45528
4-Hydroxy-L-Isoleucine	1.09527	0.0221206	0.0991518	0.358273	-1.48087
4-Methyl-5-thiazoleethanol	1.28092	0.0612209	0.166173	6.08712	2.60576
4-Methylazetidine-2-Carboxylic acid*	1.31138	2.05475e-06	0.00290337	0.0247114	-5.33868
4-O-(6'-O-Glucosylcaffeoylglucosyl)-4-hydroxybenzyl alcohol	1.24394	0.0284899	0.114364	0.493607	-1.01856
4-O-Glucosyl-3,4-dihydroxybenzyl alcohol	1.27037	0.0426116	0.135257	0.406691	-1.29799
4-O-galactopyranosylxylose	1.36468	0.00873352	0.0771279	10.0316	3.32648
4-Pyridoxic acid	1.14686	0.117599	0.239006	2.02973	1.02129
4-amino-5-(butylamino)-5-oxopentanoic acid	1.32024	0.00975769	0.0806293	0.0144563	-6.11216
4-amino-5-oxo-5-(pentylamino)pentanoic acid	1.36581	0.00815442	0.0762278	0.0435456	-4.52133
4-caffeoylshikimic acid*	1.20161	0.125953	0.248563	2.97428	1.57254
4-hydroxy-2-oxo-1,2-dihydroquinoline-3-carboxylic acid	1.03494	0.269106	0.401952	3.34103	1.74029
4-hydroxyphenyl acrylaldehyde	1.18	0.105003	0.225	3.06586	1.61629
4-methyl-1,5,2,3-dioxadiazinan-2-amine	1.26323	0.00192131	0.046807	0.300482	-1.73465
5'-Methoxymatairesinoside*	1.31773	0.00282433	0.0498847	0.451698	-1.14657
5,6-DiHETrE[(±)5,6-dihydroxy-8Z,11Z,14Z-eicosatrienoic acid]	1.08173	0.047783	0.144887	0.389582	-1.36
5,6-Dihydroxy-1H-indole-2-carboxylic acid	1.04503	0.0830211	0.195392	0.285006	-1.81094
5-(2-hydroxypropyl)-3H-2-benzofuran-1-one	1.26274	0.0278898	0.112878	0.279471	-1.83923
5-Aminoimidazole ribonucleotide	1.27066	0.0728223	0.182942	4.11698	2.04159
5-Glucosyloxy-2-Hydroxybenzoic acid methyl ester	1.20583	0.0815795	0.194716	0.268749	-1.89567
5-Hydroxy-DL-tryptophan(5-HTP)	1.36347	0.00573568	0.0674875	0.131451	-2.92741
5-Methoxy-1,7-diphenyl-3-heptanone	1.1384	0.0405871	0.132561	3.39555	1.76364
5-O-Methylvisammioside	1.09209	0.0308501	0.11781	2.15213	1.10577
5-O-p-Coumaroylquinic acid	1.32847	0.0660154	0.173382	0.0432321	-4.53175
5-O-p-Coumaroylshikimic acid O-glucoside	1.36764	0.00213525	0.0490643	0.131591	-2.92587
6''-O-Malonylgenistin	1.35055	0.0297491	0.116442	10.1966	3.35002
6'-O-Sinapoylsucrose*	1.08157	0.129019	0.252149	2.17164	1.11879
6,7-di-O-methyl-N-deacetylisoipecosidic acid	1.35591	0.00220236	0.0490643	0.0778206	-3.6837
6,7-dihydroxy-1,3-dimethoxyxanthen-9-one	1.0299	0.171736	0.296872	2.73205	1.44998
6,9,10-Trihydroxyoctadec-7-enoic acid; Sanleng acid*	1.32709	0.0389779	0.130203	0.224629	-2.15438
6-(1,2-dihydroxyethyl)-3-hydroxy-2,2,5,7-tetramethyl-3H-inden-1-one	1.21192	0.0601177	0.165265	2.04199	1.02998
6-Aminocaproic acid	1.29634	0.010762	0.0826455	0.35034	-1.51317
6-Deoxyfagomine	1.23972	0.00938651	0.0798617	0.474441	-1.0757
6-Hydroxy-4',5,7-trimethoxyflavanone; Hamiltone A	1.22882	0.0794566	0.191918	0.212109	-2.23712
6-Hydroxyhexanoic acid	1.10963	0.122976	0.245894	0.332703	-1.5877
6-Hydroxymethylherniarin	1.32655	0.0227494	0.0991518	6.71394	2.74716
6-O-Caffeoylarbutin	1.07043	0.184625	0.307732	3.22683	1.69012
6-O-Dihydrocaffeoylglucose	1.17607	0.017994	0.0929653	2.10227	1.07195
6-O-alpha-L-arabinopyranosyl-D-glucopyranose	1.32309	0.0266078	0.10962	3.16161	1.66066
6-[(α-Apiofuranosyl-(1→6)-O-β-D-glucopyranosyl)oxyrubrofuSarin]	1.34259	0.0130672	0.0862803	0.188974	-2.40374
6-beta-d-glucopyranosyloxyindole-3-carboxylic acid	1.34482	0.042585	0.135257	0.100675	-3.31223
6-hydroxycoumarin	1.22597	0.0530614	0.153104	2.09581	1.06751
7-Hydroxycoumarin;Umbelliferone	1.3443	0.0136671	0.0862864	2.67657	1.42039
7-Methylguanine	1.35375	0.0146698	0.0890551	0.136461	-2.87344
7-Methylxanthine	1.35504	0.000311113	0.0274752	0.151136	-2.72608
8-hydroxyquinoline	1.34897	0.00364099	0.054731	0.108185	-3.20843
9,10,13-Trihydroxy-11-Octadecenoic Acid	1.2831	0.0947481	0.211499	0.0974785	-3.35877
9,12,13-TriHOME; 9(S),12(S),13(S)-Trihydroxy-10(E)-octadecenoic acid	1.26675	0.141997	0.262965	0.0939041	-3.41267
9-(Arabinosyl)hypoxanthine	1.15776	0.179844	0.305356	0.286905	-1.80135
9-Oxononanoic acid	1.25037	0.0476147	0.144839	0.0981752	-3.3485
Abu-Met-OH	1.29618	0.038693	0.129865	3.0915	1.62831
Adenine	1.31477	0.0634204	0.169401	5.84819	2.54799
Aesculitannin B	1.238	0.0653407	0.172573	0.318612	-1.65013
Ala-Pro-Ala	1.36155	0.000415504	0.0309003	3.07711	1.62157
Allysine(6-Oxo DL-Norleucine)	1.32416	0.0207918	0.097293	2.8112	1.49119
Aminohippuric acid	1.33396	0.00584572	0.0674875	0.446428	-1.1635
Annuionone D	1.35234	0.0110091	0.083968	10.0208	3.32492
Apigenin-6-C-(2''-glucuronyl)xyloside	1.15589	0.125155	0.248029	2.7787	1.47441
Apigenin-6-C-glucoside (Isovitexin)*	1.23484	0.015349	0.0894396	2.02146	1.0154
Apigenin-7-O-(2''-glucosyl)arabinoside	1.02488	0.144128	0.265518	2.18013	1.12442
Apigenin-7-O-(6''-malonyl)glucoside	1.36702	0.0124056	0.083968	60.7438	5.92467
Apigenin-8-C-Glucoside (Vitexin)*	1.16364	0.0564739	0.157703	2.2565	1.17409
Apigenin-8-C-glucoside-7-O-Sophoroside	1.24594	0.09938	0.217664	0.378062	-1.4033
Aromadendrin (Dihydrokaempferol)	1.35073	0.0432096	0.136134	0.0737157	-3.76188
Aseleposide E*	1.07978	0.0455238	0.140755	4.08387	2.02994
Asn-Ala-Asp	1.33405	0.000628099	0.0333772	2.11446	1.08029
Asn-Gln-Gln	1.23436	0.0911411	0.205068	2.25517	1.17324
Asn-His-Val	1.14966	0.124893	0.247856	0.390372	-1.35708
Asp-Arg-Val	1.25605	0.00242262	0.0497598	14.1031	3.81794
Asp-Pro-Asp	1.24497	0.0840716	0.196042	3.05018	1.6089
Asp-Pro-Met*	1.27055	0.0510101	0.149849	3.10529	1.63473
Azetidine-2-carboxylic acid*	1.2281	0.0351497	0.125738	0.41726	-1.26098
Balanophonin	1.30632	0.0278869	0.112878	0.386481	-1.37153
Balanophonin B	1.32079	0.0267182	0.109656	0.311151	-1.68431
Bartsioside	1.10732	0.102795	0.222094	2.13259	1.09261
Bavachin	1.27229	0.122502	0.245874	0.0545765	-4.19558
Blumenol B Glucoside*	1.2381	0.0203207	0.097293	12.8456	3.6832
Bridelionoside F*	1.19698	0.00747963	0.0757704	6.74667	2.75418
Buddlenol F glucoside	1.25632	0.0916438	0.205871	0.347709	-1.52405
Caffeic acid	1.29744	0.0210625	0.097293	5.32236	2.41207
Caffeoyl(p-Hydroxybenzoyl)tartaric acid	1.26129	0.0770607	0.188386	0.176273	-2.50411
Cantleyine	1.35366	0.0552003	0.155996	36.4175	5.18656
Catechin-(7,8-bc)-4α-(3,4-dihydroxyphenyl)-dihydro-2-(3H)-one*	1.09181	0.130877	0.253116	2.51513	1.33064
Catechin-(7,8-bc)-4β-(3,4-dihydroxyphenyl)-dihydro-2-(3H)-one	1.22663	0.104191	0.224423	4.98042	2.31627
Catechin-catechin-catechin	1.18524	0.018093	0.0929653	2.17701	1.12235
Chlorajaposide*	1.31445	0.0354841	0.126614	4.70321	2.23364
Chlorogenic acid (3-O-Caffeoylquinic acid)*	1.33923	0.000560796	0.0330168	0.244106	-2.03442
Chlorogenic acid methyl ester	1.1074	0.0309323	0.11781	0.257707	-1.95619
Choline Alfoscerate	1.08022	0.133337	0.253903	2.04123	1.02944
Chrysoeriol xylosyl glucoside	1.23639	0.0533421	0.153508	0.411034	-1.28267
Chrysoeriol-5,7-di-O-glucoside	1.28369	0.00172692	0.046807	0.229088	-2.12603
Chrysoeriol-7-O-gentiobioside	1.19309	0.0447491	0.139634	0.0678153	-3.88225
Chrysophanol-1-O-β-D-glucoside*	1.09841	0.051434	0.150422	0.302616	-1.72444
Cimicifugic acid A-glucose	1.31443	0.0360343	0.127532	0.46746	-1.09709
Cinchonain Ib	1.2838	0.0201578	0.0972115	7.71877	2.94837
Cinchonain Ic	1.23389	0.109628	0.230205	3.26318	1.70628
Cinchonain Id*	1.29529	0.0224224	0.0991518	3.0975	1.6311
Cinnamic acid	1.32684	0.00894315	0.078009	0.405651	-1.30169
Cinnamoylferuloyltartaric acid	1.00907	0.132807	0.253589	3.14229	1.65182
Cinnamtannin D1	1.22455	0.00191057	0.046807	0.176206	-2.50466
Cis-Aconitic acid	1.34349	0.0168829	0.0919717	2.07614	1.05391
Citric acid-1-O-diglucoside	1.22686	0.0098569	0.0808026	3.10967	1.63676
Clausenaglycoside A	1.10854	0.0150602	0.0894396	5.177	2.37212
Columbianetin Glucopyranoside	1.3152	0.0173335	0.0923614	4.58157	2.19584
Columbianetin malonyl glucopyranoside	1.30152	0.155921	0.281016	0.0785322	-3.67057
Comazaphilone D	1.21364	0.0761899	0.186933	0.439997	-1.18443
Comolactone A	1.22807	0.117482	0.239006	0.274861	-1.86323
Corilagin*	1.17236	0.0225781	0.0991518	6.48683	2.69751
Coumaroyl Quinic Acid	1.33841	0.0618391	0.166436	0.0543446	-4.20172
Cryptochlorogenic acid (4-O-Caffeoylquinic acid)*	1.36463	0.00674676	0.0727723	0.169117	-2.56391
Cyanidin-3,5-O-diglucoside (Cyanin)*	1.36866	0.0010423	0.042419	0.0354098	-4.81971
Cycloleucine	1.20146	0.0150829	0.0894396	0.211314	-2.24254
Cycloolivil-6-O-glucoside	1.30166	0.0342848	0.123899	0.246005	-2.02324
Cys-Phe-Asn	1.28368	0.0472828	0.144299	2.92837	1.5501
Cytarabine	1.33541	0.0215508	0.0980859	3.39387	1.76293
Cytidine	1.34906	0.0137235	0.0862864	2.18048	1.12465
D-Allo-Isoleucine*	1.22492	0.00767217	0.0757704	0.45204	-1.14548
D-Cellobiose	1.29505	0.0361927	0.127532	3.18711	1.67225
D-Galactaric acid	1.28197	0.0842162	0.196042	2.95154	1.56147
D-Glucurono-6,3-lactone	1.12081	0.160891	0.287044	2.2151	1.14737
D-Lactose*	1.22378	0.0841681	0.196042	2.43935	1.2865
D-Maltose*	1.29796	0.0158029	0.0896765	2.76748	1.46857
D-Melezitose	1.23949	0.0722728	0.18236	4.41607	2.14276
D-Panose*	1.18113	0.119428	0.241385	3.77934	1.91813
D-Panthenol	1.36502	0.000843665	0.0384548	0.312701	-1.67714
D-Saccharic acid	1.34933	0.00119539	0.042419	3.33402	1.73726
D-Sedoheptuiose 7-phosphate	1.35049	0.0225095	0.0991518	0.128282	-2.96261
D-Sucrose*	1.28435	0.0499173	0.147868	3.43276	1.77937
D-Trehalose*	1.24947	0.0677793	0.175407	2.65564	1.40906
DL-Leucine*	1.21985	0.0240791	0.102791	0.47039	-1.08807
DL-Tryptophan	1.11625	0.0103051	0.0818736	0.262264	-1.93091
Dehydrodiconiferyl alcohol	1.22514	0.0123372	0.083968	0.209494	-2.25502
Dehydrodiconiferyl alcohol-gamma'-O-glucoside*	1.35723	0.0235031	0.101559	0.0961447	-3.37865
Demethyl coniferin	1.36365	0.00622587	0.0709448	0.169049	-2.56449
Dichotomoside A	1.3084	0.00105216	0.042419	0.374462	-1.41711
Dihydroabscisic Acid 4'-O-glucoside	1.36634	0.00811717	0.0762278	25.3988	4.66669
Dihydrocaffeoylglucose*	1.3039	0.0385304	0.129865	2.40435	1.26565
Dihydrocharcone-4'-O-glucoside*	1.29739	0.00268519	0.0498847	4.39498	2.13586
Dihydrokaempferol-7-O-glucoside	1.20386	0.131651	0.253116	9.10298	3.18634
Dihydrophaseic acid	1.18902	0.0496398	0.147421	7.05887	2.81944
Dimethylmalonic acid*	1.36677	0.00833574	0.0762278	30.2207	4.91747
Dodecanedioic aicd	1.25123	0.194034	0.319545	0.0461124	-4.4387
Eleutheroside B1	1.01424	0.161829	0.287628	0.484865	-1.04434
Elliptinol	1.26843	0.00438614	0.0598753	0.289128	-1.79022
Epicatechin glucoside	1.33387	0.0101235	0.0818736	4.42638	2.14613
Epicatechin-(2β→O→7,4β→8)-epiafzelechin-(4α→8)-epicatechin	1.18978	0.00722517	0.0756235	0.143667	-2.7992
Epicatechin-3'-O-β-D-glucopyranoside*	1.22199	0.0968807	0.214902	4.40684	2.13974
Epicatechin-4'-O-β-D-glucopyranoside*	1.31827	0.00189591	0.046807	3.84345	1.9424
Epicatechin-6-C-β-D-glucopyranoside*	1.35354	0.0169233	0.0919717	4.65862	2.2199
Epigoitrin	1.30734	0.0022514	0.0490643	0.0633155	-3.9813
Epipinoresinol*	1.30641	0.143466	0.265337	0.022877	-5.44996
Ergosta-5,24(28)-diene-3,20,26-triol (Podecdysone C)	1.35077	0.0155643	0.0894396	0.0719308	-3.79725
Ergotamine	1.07734	0.164695	0.290185	3.54484	1.82572
Eriodictyol apiosyl glucoside	1.30181	0.00928494	0.0795129	0.0490881	-4.34848
Eriodictyol-3'-O-glucoside*	1.29562	0.00968766	0.0805216	2.50811	1.3266
Eriodictyol-7-O-(6''-acetyl)glucoside	1.36046	0.0509127	0.149849	140.628	7.13574
Eriodictyol-7-O-Rutinoside (Eriocitrin)	1.05588	0.168218	0.29427	2.20377	1.13998
Eriodictyol-8-C-glucoside-4'-O-glucoside	1.16431	0.130781	0.253116	0.296641	-1.75321
Esculetin (6,7-Dihydroxycoumarin)	1.08652	0.0868026	0.199277	2.09035	1.06375
Eucommiol	1.08446	0.147577	0.270112	0.307922	-1.69936
Ferulic acid	1.30326	0.0706193	0.181098	0.123189	-3.02106
Fumaric acid	1.35478	0.0115565	0.083968	2.92708	1.54946
Gallacetophenone	1.24457	0.0277838	0.112878	0.376655	-1.40868
Galloyl xylosyl gallic acid-3-O-β-D-glucoside	1.06456	0.197775	0.32382	2.23151	1.15802
Gamma-Glu-Phe	1.29076	0.000190432	0.0196486	0.0493684	-4.34027
Gastrodin	1.36302	0.0333577	0.121195	51.3767	5.68304
Geniposide	1.35669	0.0210698	0.097293	7.87501	2.97728
Gingerglycolipid A	1.19929	0.0215886	0.0980859	0.163074	-2.6164
Gln-Cys-His	1.21565	0.0156345	0.0894396	0.383936	-1.38106
Glu-Arg	1.24599	0.0165608	0.091054	0.351119	-1.50997
Glu-Pro-Leu	1.34583	6.37435e-05	0.0169095	0.220862	-2.17879
Glucaric acid-1-Phosphate	1.28708	2.59758e-05	0.0108867	0.0854763	-3.54833
Glucosyl 10,11-dihydroxy-2,6-farneSadienoate	1.3231	0.049662	0.147421	3.70413	1.88913
Glucosyl 2,3-Dihydroxy-2-Methylbutanoic Acid	1.24476	0.00578186	0.0674875	2.17394	1.12031
Glucosyl 2-Hydroxy-4-Methylpentanoic Acid	1.26591	0.00722267	0.0756235	2.54593	1.34819
Glucosyl 6,9-dihydroxydec-4-enoic acid	1.35811	0.0551968	0.155996	78.0636	6.28658
Glucosylacetylviscumneoside VII	1.10139	0.15289	0.278394	2.21401	1.14666
Glycerol 9,11,13-octadecatrienoyl ester*	1.30444	0.00261361	0.0498847	0.456623	-1.13092
Goshonoside F3	1.17595	0.0118064	0.083968	3.28602	1.71634
Gossypetin-3-O-rutinoside	1.23716	0.223517	0.355265	0.0394845	-4.66257
Griffonilide	1.35525	0.0227949	0.0991518	0.148605	-2.75044
Gypensapogenin F*	1.18865	0.120444	0.242777	3.14004	1.65078
His-Asp-Glu	1.02044	0.161664	0.287628	2.26501	1.17952
His-Leu-Gln	1.19859	0.0494233	0.147421	22.2581	4.47626
His-Pro-Phe	1.30906	0.0323102	0.120143	2.33938	1.22613
His-Ser-Gln	1.34314	0.0242249	0.103102	0.149011	-2.74651
Homoarginine	1.13352	0.000483744	0.0310696	0.124903	-3.00112
Homoeriodictyol-7,4'-di-O-β-D-glucopyranoside	1.22025	0.126596	0.249484	3.05433	1.61086
Homogentisic acid*	1.33103	0.0966317	0.214686	11.9722	3.58162
Homoproline	1.29791	0.0046977	0.0624791	0.0577645	-4.11367
Homovanillic acid sulfate	1.17136	0.108481	0.22844	2.23413	1.15972
Hydroxymenisdaurin D	1.20923	0.183037	0.307162	4.64186	2.2147
Hydroxypentadecenoic acid glucoside	1.16638	0.0369089	0.12941	2.26155	1.17731
Hydroxypyruvic acid*	1.31957	0.000685967	0.0334231	0.206291	-2.27725
Icariside E5*	1.35977	0.0048756	0.0626293	0.279201	-1.84062
Indole	1.33884	0.00527088	0.0642048	0.145338	-2.78252
Indole-3-carboxaldehyde	1.36352	0.0112576	0.083968	0.0655299	-3.9317
Intergristerone A-22-O-galactoside (Sileneoside C)*	1.28228	0.0176254	0.0923614	0.13318	-2.90855
Isochlorogenic acid A*	1.04783	0.226215	0.35758	0.299278	-1.74044
Isochlorogenic acid B	1.04667	0.232353	0.364794	0.257982	-1.95466
Isochlorogenic acid C*	1.11631	0.260861	0.395066	0.172279	-2.53718
Isocytosine	1.28697	0.000166519	0.0196486	0.0496251	-4.33279
Isoguanine	1.18859	0.117727	0.239006	2.1453	1.10118
Isomaltulose*	1.31937	0.0123931	0.083968	3.5177	1.81463
Isonicotinic acid	1.34852	0.00371823	0.0553037	0.414808	-1.26949
Isoorientin-7-O-glucoside*	1.17409	0.173652	0.298867	0.27193	-1.87869
Isopentenyladenine-7-N-glucoside	1.32659	0.00264063	0.0498847	3.27591	1.7119
Isopropyl ferulate	1.33373	0.0525956	0.152917	0.117949	-3.08377
Isoquinoline	1.36602	0.0118596	0.083968	0.0372603	-4.74622
Isorhamnetin-3-O-(2''-O-xylosyl)glucoside	1.05541	0.196329	0.322502	0.308027	-1.69887
Isosakuranetin 7-Alpha-L-Arabinofuranosyl-(1→6)-Glucoside	1.22492	0.088681	0.202107	0.38122	-1.3913
Isovitexin-7-O-glucoside(Saponarin)*	1.18714	0.0292035	0.115692	2.21641	1.14822
Javanicolide C	1.2866	0.0442139	0.138524	0.234314	-2.09349
Juniperoside	1.36378	0.0145538	0.089024	0.0578949	-4.11042
Kaempferol-3,7-O-diglucoside	1.31588	0.0224476	0.0991518	0.28267	-1.82281
Kaempferol-3,7-O-dirhamnoside (Kaempferitrin)	1.06945	0.0837329	0.195885	0.251729	-1.99005
Kaempferol-3-(2''-acetylrhamnoside)	1.35046	0.0304286	0.11781	0.15917	-2.65136
Kaempferol-3-O-(2''-O-acetyl)glucoside	1.36103	0.0207807	0.097293	0.0632641	-3.98247
Kaempferol-3-O-(6''-O-acetyl)glucoside	1.27223	0.065773	0.173068	3.34569	1.7423
Kaempferol-3-O-arabinoside	1.36628	0.00791243	0.0762278	0.0739629	-3.75706
Kaempferol-3-O-arabinoside (Juglanin)	1.3666	0.0150841	0.0894396	0.0338558	-4.88445
Kaempferol-3-O-glucorhamnoside*	1.05562	0.125474	0.248313	2.50274	1.32351
Kaempferol-3-O-rhamnoside (Afzelin)(Kaempferin)	1.29847	0.0153364	0.0894396	0.207478	-2.26897
Kaempferol-3-O-sambubioside	1.34504	0.0415571	0.133759	0.11164	-3.16307
Kaempferol-3-O-sophoroside*	1.32168	0.00868797	0.0771279	0.232028	-2.10763
Kaempferol-4'-O-glucoside*	1.15453	0.0196895	0.0969383	0.320419	-1.64197
Kaempferol-7-O-rhamnoside	1.25823	0.0249999	0.104821	0.287168	-1.80003
Kuraridin	1.2493	0.214178	0.344573	0.0906329	-3.46382
L-Alanine	1.01638	0.0418312	0.134335	0.25646	-1.9632
L-Allo-isoleucine	1.25108	0.00421078	0.0589092	0.434925	-1.20116
L-Arginine	1.23596	3.08186e-05	0.0108867	0.0229821	-5.44335
L-Asparagine	1.31243	0.00118166	0.042419	0.190802	-2.38985
L-Aspartic Acid	1.00832	0.0256001	0.10702	0.321551	-1.63688
L-Aspartyl-L-Phenylalanine	1.34158	0.000143573	0.0196486	0.334533	-1.57978
L-Azetidine-2-carboxylic acid*	1.12551	0.0371674	0.129534	0.489361	-1.03103
L-Glutamine	1.13504	0.00480513	0.0624791	0.259895	-1.944
L-Homoserine*	1.29136	0.0145401	0.089024	0.206748	-2.27405
L-Isoleucine*	1.18694	0.0224074	0.0991518	0.48873	-1.03289
L-Isoserine	1.11033	0.0226407	0.0991518	0.476299	-1.07006
L-Leucine*	1.2486	0.00665963	0.0727117	0.45439	-1.138
L-Lysine	1.13417	0.00440695	0.0598753	0.257896	-1.95514
L-Methionine	1.35212	0.0411993	0.133759	9.34569	3.2243
L-Norleucine*	1.23918	0.0081309	0.0762278	0.445391	-1.16685
L-Ornithine	1.23976	0.13238	0.253116	0.0562764	-4.15132
L-Pipecolic Acid	1.13738	0.0115037	0.083968	0.249159	-2.00486
L-Proline*	1.27067	0.00176401	0.046807	0.339416	-1.55887
L-Sepiapterin	1.27965	0.0218621	0.0986937	2.23725	1.16173
L-Tartaric acid	1.0785	0.0486621	0.145986	3.68402	1.88128
L-Threonine*	1.2953	0.00920145	0.0792783	0.218728	-2.19279
L-Tryptophan	1.28389	0.00989303	0.0808026	0.0472901	-4.40232
L-Tyrosine*	1.22264	0.00427936	0.0592817	0.1304	-2.93898
L-Valine	1.22526	0.0312967	0.118877	0.318846	-1.64907
L-α-Glutamyl-L-Glutamic Acid	1.294	0.013862	0.0862864	0.0149478	-6.06392
L-γ-Glutamyl-L-leucine	1.30126	0.0279598	0.112878	0.11803	-3.08277
Laminaran	1.32285	0.00271303	0.0498847	3.17545	1.66696
Lanceocrepidiaside A	1.35421	0.006953	0.0742237	2.77577	1.47289
Lancerin; 4-C-Glucosyl-1,3,7-Trihydroxyxanthone	1.34186	0.0955466	0.212945	22.4013	4.48551
Lariciresinol-4'-O-glucoside*	1.34374	0.000144711	0.0196486	0.310263	-1.68844
Lauroside E*	1.00411	0.214724	0.344779	10.887	3.44453
Leu-Glu-His	1.31752	0.0321292	0.120143	4.83812	2.27445
Leucol	1.30103	0.011728	0.083968	0.200441	-2.31875
Lithospermic acid B	1.31873	0.00391131	0.0571762	4.05107	2.0183
Loliolide	1.36802	0.00215632	0.0490643	0.11343	-3.14012
Luteolin-3'-O-glucoside	1.21961	0.0325306	0.120645	0.459752	-1.12107
Luteolin-6-C-arabinoside-7-O-glucoside	1.05984	0.184683	0.307732	0.371249	-1.42954
Luteolin-6-C-glucoside (Isoorientin)	1.34802	0.017714	0.0923614	2.70204	1.43405
Luteolin-7-O-gentiobioside*	1.2486	0.0879064	0.20099	0.283913	-1.81648
Luteolin-7-O-glucuronide-5-O-rhamnoside	1.10709	0.023403	0.101437	0.214485	-2.22105
Luteolin-7-O-rutinoside*	1.15852	0.0863222	0.198978	4.16015	2.05663
Luteolin-8-C-glucoside (Orientin)	1.35022	0.0116277	0.083968	3.44925	1.78628
LysoPC 14:0	1.20922	0.0932326	0.208446	2.56996	1.36175
LysoPC 15:0(2n isomer)*	1.18126	0.11418	0.234829	2.44122	1.2876
LysoPC 15:0*	1.3004	0.054525	0.155644	3.91261	1.96813
LysoPC 18:0	1.23487	0.020791	0.097293	2.02148	1.01541
LysoPC 22:4	1.03613	0.0148416	0.0894396	0.32358	-1.62781
LysoPE 14:0*	1.33529	0.00392505	0.0571762	3.33726	1.73866
MG(18:3(9Z,12Z,15Z)/0:0/0:0)	1.3166	0.0159533	0.0898312	0.0832217	-3.5869
Maesopsin	1.00897	0.146884	0.269486	2.06838	1.0485
Magnograndiolide	1.26677	0.00123084	0.042419	10.2313	3.35491
Malic acid-1-O-beta-D-glucopyranoside	1.26942	0.00409747	0.0583251	2.08584	1.06063
Malic acid-1-O-diglucoside	1.355	0.0125119	0.083968	8.19757	3.0352
Malonic acid	1.29339	0.0329509	0.120948	0.242223	-2.04559
Malonyl hydroxymenisdaurin D	1.26533	0.0649895	0.172289	2.4326	1.2825
Malonyltryptophan	1.23558	0.00108264	0.042419	10.8169	3.43521
Maltitol	1.29928	0.0547663	0.15571	3.82285	1.93465
Maltotriose	1.31905	0.00183699	0.046807	2.28443	1.19184
Malvidin-3-O-(6''-O-acetyl)glucoside-5-O-glucoside	1.35814	0.0287024	0.114891	0.0578752	-4.11091
Malvidin-3-O-rutinoside	1.22623	0.0428864	0.135567	2.60986	1.38397
Manglieside D	1.35968	0.0175274	0.0923614	0.127082	-2.97617
Marmesinin	1.34845	0.00153804	0.0462395	4.24996	2.08745
Matairesinol-4,4'-O-diglucoside	1.12436	0.0850431	0.197233	5.1838	2.37401
Medioresinol-4'-O-(6'''-acetyl)glucoside	1.27141	0.0188925	0.0950006	0.190592	-2.39144
Melibiose	1.32907	0.020901	0.097293	3.30144	1.72309
Met-Val-His	1.34222	0.0195025	0.0969022	2.59512	1.3758
Methoxyindoleacetic acid	1.29958	0.00151827	0.0462395	0.0783297	-3.6743
Methyl 12-phenyldodecanoate	1.01512	0.0899394	0.203661	0.285412	-1.80888
Methyl 2,4-dihydroxyphenylacetate	1.15219	0.0314906	0.119293	2.30211	1.20296
Methyl 3-O-glucosyl-4-hydroxybenzoate	1.27346	0.107204	0.227788	0.196719	-2.3458
Methyl 8,9-epoxypimaran-18-oate	1.34443	0.0138294	0.0862864	0.0900412	-3.47327
Methyl L-pyroglutamate	1.36765	0.0029708	0.0505751	0.0251951	-5.31071
Methyldopa	1.3243	0.0125387	0.083968	0.142164	-2.81437
Methylesculin	1.32788	0.0106817	0.082634	0.178605	-2.48516
Methylmalonic acid*	1.07112	0.167692	0.293981	2.1324	1.09248
Methylpicraquassioside A	1.22956	0.104932	0.225	2.52146	1.33426
Monolinolenin*	1.26821	0.00398692	0.0574849	0.431337	-1.21311
Morin	1.36143	0.0200991	0.0972115	18.2068	4.1864
Munduleaflavanone B	1.36021	0.0293119	0.115692	0.0567407	-4.13947
Myricetin-3,7,3'-trimethyl ether	1.26589	0.0183006	0.093311	4.22404	2.07862
Myricetin-3-O-galactoside	1.03122	0.0918357	0.205974	0.290183	-1.78496
Myricetin-3-O-glucuronide	1.22923	0.244969	0.379541	0.0355586	-4.81366
N,N'-Dimethylarginine;SDMA*	1.19526	0.00862283	0.0771143	0.315825	-1.6628
N,N-Dimethyl-5-methoxytryptamine	1.14574	0.0392816	0.130293	0.49768	-1.00671
N,N-cinnamoylbutanediamine*	1.19433	0.135676	0.255954	0.33489	-1.57824
N-(1-Deoxy-1-fructosyl)Histidine	1.19116	0.00805796	0.0762278	0.372713	-1.42386
N-(1-Deoxy-1-fructosyl)Tryptophan	1.34994	0.0120427	0.083968	0.352782	-1.50315
N-(2-Hydroxy-4-methoxyphenyl)acetamide	1.18854	0.0123309	0.083968	0.180442	-2.4704
N-(p-hydroxybenzyl) adenosine	1.24287	0.0198726	0.0971628	2.30001	1.20164
N-Acetyl-5-hydroxytryptamine	1.2964	0.16949	0.296031	0.0805785	-3.63346
N-Acetyl-D-glucosamine	1.18686	0.118472	0.240173	3.38275	1.7582
N-Acetyl-D-mannosamine	1.20745	0.10677	0.227333	4.48636	2.16555
N-Acetyl-L-Glutamine	1.16007	0.121434	0.244078	2.57396	1.36399
N-Acetyl-L-Tryptophan	1.33186	0.0818231	0.19474	29.5901	4.88704
N-Benzylmethylene isomethylamine	1.29874	0.000351387	0.0275839	0.227276	-2.13748
N-Hydroxypipecolic acid	1.34235	0.00157484	0.0463594	3.81762	1.93268
N-Monocinnamoylputrescine*	1.22093	0.0998121	0.217664	0.302635	-1.72435
N-Monomethyl-L-arginine	1.14975	0.000287386	0.0270718	0.110571	-3.17695
N-alanicacidalkyl-alanine	1.27578	0.00771651	0.0757704	0.465611	-1.1028
N-benzylformamide	1.22482	0.0124765	0.083968	0.15138	-2.72375
N-ethyl-leucine	1.34248	0.000125775	0.0196486	0.329937	-1.59974
N-methylphenylalanine	1.33676	0.000639003	0.0333772	0.482037	-1.05278
N-α-Acetyl-L-ornithine	1.24215	0.00757484	0.0757704	0.029044	-5.10562
N6-Acetyl-L-lysine	1.31405	0.00103127	0.042419	0.366194	-1.44932
N6-Threonylcarbamoyladenosine	1.3572	0.00512005	0.0637675	2.43776	1.28555
N7-Methylguanosine	1.16769	0.0615064	0.166173	0.427224	-1.22694
NG,NG-Dimethyl-L-arginine*	1.2618	0.00179735	0.046807	0.332654	-1.58791
Naringenin-7-O-Rutinoside-4'-O-glucoside	1.18201	0.0210527	0.097293	0.448519	-1.15676
Neochlorogenic acid (5-O-Caffeoylquinic acid)*	1.3578	0.017535	0.0923614	0.214217	-2.22286
Nicotinic Acid Methyl Ester(Methyl Nicotinate)	1.35631	0.037612	0.129534	19.7728	4.30544
Nortrachelogenin-4'-O-gentiobioside	1.21183	0.0129925	0.0861896	0.487524	-1.03646
Nortrachelogenin-4-O-glucoside	1.03924	0.0480228	0.144992	2.88206	1.5271
O-Acetylserine	1.20796	0.00361403	0.054731	0.241217	-2.0516
O-Feruloyl 4-hydroxycoumarin	1.0337	0.180681	0.305385	2.22849	1.15607
Okanin-4'-O-(6''-O-malonyl)glucoside	1.26358	0.076202	0.186933	4.23368	2.08191
Okanin-4'-O-glucoside(Marein)*	1.2833	0.00302461	0.0507284	2.44988	1.29271
Okanin-4'-O-glucosyl-O-glucoside*	1.19194	0.123002	0.245894	0.368557	-1.44004
Oleanolic acid-3-O-xylosyl(1→3)glucuronide	1.10721	0.0265407	0.10962	0.402884	-1.31156
Olivil-4'-O-glucoside	1.26325	0.0832454	0.195392	0.233412	-2.09905
Olivil-4,4'-Di-O-glucoside	1.32261	0.00305374	0.0507284	0.190781	-2.39001
Orientin-2''-O-(6'''-p-coumaroyl)-glucopyranoside	1.15822	0.0320776	0.120143	2.98082	1.57571
Orientin-2''-O-rhamnoside	1.05599	0.147045	0.269486	0.368192	-1.44147
Orientin-7-O-glucoside*	1.27544	0.0783046	0.190766	0.344408	-1.53781
Pelargonidin-3-O-(6''-O-acetyl)glucoside-5-O-glucoside	1.34751	0.00269493	0.0498847	3.50682	1.81016
Periseoside B*	1.24433	0.0358709	0.127532	0.111532	-3.16446
Persicoside*	1.29265	0.00566648	0.0672835	0.429559	-1.21907
Phe-Arg-Gly	1.24122	0.0240601	0.102791	36.4402	5.18746
Phe-Cys-Gly	1.32923	0.0135419	0.0862864	3.90277	1.9645
Phellamurin	1.3336	0.0871609	0.199608	0.1025	-3.2863
Phloroglucinol-1-O-β-D-glucopyranoside	1.18712	0.13663	0.256796	2.53095	1.33968
Phthalic acid	1.32079	0.138133	0.257835	20.9227	4.387
Phyllanthusiin F	1.35084	0.000452581	0.0310696	3.36378	1.75008
Picraquassioside C	1.27468	0.0168502	0.0919717	0.252952	-1.98307
Pinocembrin-7-O-neohesperidoside*	1.22098	0.060763	0.166118	2.51405	1.33001
Pinocembrin-7-O-rutinoside*	1.22236	0.0102208	0.0818736	2.01091	1.00785
Pinoresinol*	1.24263	0.229242	0.361114	0.0286205	-5.12681
Pinoresinol-4,4'-O-diglucoside	1.24728	0.0825597	0.195392	0.310414	-1.68773
Pipecolic acid	1.17038	0.0103718	0.0818736	0.238951	-2.06521
Piperidine	1.12117	0.0327597	0.120948	0.451549	-1.14705
Pro-Met-Asp*	1.34063	0.00276785	0.0498847	2.38812	1.25588
Pro-Trp-Ala	1.1892	0.133773	0.253903	0.343792	-1.54039
Proanthocyanidins	1.34823	0.0047425	0.0624791	0.396435	-1.33484
Procurcumenol	1.05281	0.123034	0.245894	2.52157	1.33432
Procyanidin A6	1.24956	0.0386851	0.129865	0.335206	-1.57688
Procyanidin B2	1.28074	0.0389119	0.130203	2.2483	1.16883
Procyanidin B4	1.20017	0.0797737	0.192281	2.32594	1.21781
Protocatechuic Acid Methyl Ester	1.07972	0.0306709	0.11781	2.72076	1.44401
Pterolactam*	1.30795	0.000832233	0.0384548	0.331739	-1.59188
Pyran[3,4-b]indole-2-ketone	1.17056	0.00668968	0.0727117	0.23799	-2.07103
Pyridine-4-formyl-O-β-D-glucopyranoside	1.31902	0.0826632	0.195392	16.818	4.07194
Pyridoxine	1.35565	0.000599927	0.0333772	7.14271	2.83647
Pyridoxine-5'-O-glucoside	1.34259	0.0205876	0.097293	3.32978	1.73543
Pyroglutamic acid	1.05556	0.0330402	0.120948	0.366828	-1.44682
Pyrrolidin	1.26159	0.0414792	0.133759	0.226628	-2.1416
Quercetin-3-O-(2''-O-galactosyl)glucoside	1.15834	0.0331414	0.121005	2.20237	1.13906
Quercetin-3-O-(4''-glucosyl)glucoside; Meratin*	1.28166	0.0322714	0.120143	0.491589	-1.02447
Quercetin-3-O-apiosyl(1→2)galactoside*	1.25259	0.0121733	0.083968	0.434817	-1.20152
Quercetin-3-O-sophoroside (Baimaside)*	1.19768	0.0665053	0.173794	16.0789	4.0071
Raffinose*	1.30792	0.0479125	0.144969	5.65413	2.49931
Ranunculinin glucoside	1.34584	0.00804124	0.0762278	3.96475	1.98723
Rhein-8-O-(6'-O-acetyl)glucoside*	1.04401	0.270976	0.403466	7.87646	2.97755
Rosmarinic acid	1.31004	0.00844348	0.0762278	7.14575	2.83709
Rosmarinic acid-3'-O-glucoside	1.33768	0.00172114	0.046807	0.266626	-1.90711
Rumphioside B	1.19415	0.0160844	0.0898312	0.307056	-1.70342
Rutin Trihydrate	1.0524	0.155518	0.280647	3.89555	1.96183
S-(5'-Adenosyl)-L-methionine	1.28561	0.0512483	0.150236	0.482852	-1.05035
S-(Methyl)glutathione	1.31702	0.0350189	0.125588	0.134831	-2.89078
S-Adenosylhomocysteine-d4	1.26999	0.0150736	0.0894396	2.65523	1.40884
S-Methyl-L-cysteine	1.21584	0.00342787	0.0536403	0.149436	-2.74241
Saikolignanoside A	1.3429	0.0036307	0.054731	0.116151	-3.10593
Salicin 6'-Acetate	1.36693	0.0076588	0.0757704	26.0644	4.70401
Salicylamide	1.23459	0.0090907	0.0788046	0.4701	-1.08896
Salvianic acid B	1.27899	0.0132235	0.0862864	4.35186	2.12163
Salvianolic acid B	1.26254	0.0116348	0.083968	3.51131	1.81201
Sanguiin H4	1.34574	0.00518985	0.0637675	2.44255	1.28839
Sarcaglaboside B*	1.34323	0.0157943	0.0896765	4.13655	2.04843
Scrophuloside A1	1.27491	0.0398334	0.131648	0.498365	-1.00473
Secoisolariciresinol 4-O-glucoside	1.34128	0.0330153	0.120948	0.167793	-2.57524
Sedoheptulose	1.35967	0.00144376	0.0453342	3.05028	1.60894
Sesamin	1.35152	0.0155344	0.0894396	0.121374	-3.04246
Sibiricose A3	1.3611	0.0159785	0.0898312	11.1027	3.47284
Sinapoylcaffeoyltartaric acid	1.32497	0.108108	0.228093	19.0598	4.25246
Skimmin (7-Hydroxycoumarin-7-O-glucoside)	1.33745	0.0121842	0.083968	4.27538	2.09605
Stigmast-4-ene-3,6-dione	1.36479	0.0464175	0.142583	353.456	8.46539
Strictamine	1.32315	0.0303394	0.11781	0.0209035	-5.58011
Strictinin*	1.35433	8.37697e-05	0.0169095	3.19609	1.67631
Succinyladenosine	1.29019	0.0382183	0.129611	2.95937	1.56529
Sweroside	1.27148	0.0851468	0.197233	0.1705	-2.55216
Symplocosin*	1.1939	0.185979	0.309194	0.141031	-2.82592
Syringaldehyde-4-O-glucoside	1.32577	0.0156061	0.0894396	2.17968	1.12412
Syringaldehyde; 4-Hydroxy-3,5-Dimethoxybenzaldehyde	1.34571	0.0481436	0.145047	0.15809	-2.66118
Syringaresinol-4'-O-(6''-acetyl)glucoside	1.33515	0.00412775	0.0583251	0.437423	-1.1929
Syringaresinol-4'-O-glucoside; Acanthoside B	1.3279	0.0361557	0.127532	0.161121	-2.63379
Tamarixetin-3-O-glucoside-7-O-rhamnoside**	1.12339	0.0402854	0.132073	0.404271	-1.30661
Tartronate semialdehyde*	1.33241	0.0320056	0.120143	0.221692	-2.17337
Thr-Asn-Gly	1.32707	0.0411986	0.133759	4.89592	2.29158
Thr-Thr	1.20526	0.0143855	0.0887632	0.489341	-1.03109
Thymidine	1.35905	0.00831952	0.0762278	5.75245	2.52418
Thymidine-5'-phosphate	1.2049	0.0666382	0.173794	2.31067	1.20831
Tianshic acid	1.32216	0.0435841	0.136854	0.145298	-2.78291
Tortoside B	1.32416	0.00229175	0.0490643	0.139297	-2.84376
Tracheloside*	1.29388	0.00322744	0.0518225	0.478816	-1.06246
Trans-5-O-(p-Coumaroyl)shikimate	1.21508	0.181789	0.30655	7.36252	2.8802
Trehalose 6-phosphate	1.00597	0.196514	0.322502	2.16286	1.11294
Tricetin 3'-glucuronide	1.29523	0.113704	0.234204	0.0871558	-3.52026
Tricin-5-O-Glucoside	1.23283	0.0380083	0.129534	2.17584	1.12157
Trimethylamine N-Oxide*	1.1476	0.073853	0.184046	4.28689	2.09993
Troxerutin	1.16004	0.0711526	0.181806	2.01736	1.01247
Trp-Pro-Ser	1.27659	0.0174337	0.0923614	2.28112	1.18974
Urolignoside	1.36753	0.00846976	0.0762278	0.0317699	-4.97619
Usnic acid	1.16817	0.0613548	0.166173	3.87101	1.95271
Vaccarin	1.36878	0.000468417	0.0310696	0.0423383	-4.56189
Val-Asp-Arg	1.366	0.0115608	0.083968	24.3019	4.603
Val-Phe	1.19746	0.0247023	0.104504	0.186955	-2.41923
Val-Thr	1.36691	0.00280733	0.0498847	0.00240279	-8.70107
Vitexin-2''-O-glucoside*	1.3047	0.00170419	0.046807	2.5926	1.3744
Yuanhuanin	1.12083	0.0999743	0.217664	0.49193	-1.02347
Zarzissine	1.31966	0.0811747	0.194078	6.01261	2.58799
[(2S)-2α-[3,5-Dimethoxy-4-[[(αS,βR)-α-(Hydroxymethyl)-β,4-Dihydroxy-3-Methoxyphenethyl]Oxy]Phenyl]-5-(3-Hydroxy-1-Propenyl)-7-Methoxy-2,3-Dihydrobenzofuran]-3β-Ylmethylβ-D-Glucopyranoside	1.33885	0.0228056	0.0991518	0.408249	-1.29248
albicanyl acetate	1.10718	0.112172	0.233087	7.42128	2.89167
catechin-4-β-D-galactopyranoside*	1.33573	0.000168591	0.0196486	4.02152	2.00774
cyclo-(Gly-Phe)	1.24116	0.000335128	0.0275839	0.161626	-2.62927
dryopteric acid	1.18896	0.034978	0.125588	2.20148	1.13847
epieudesmin	1.21188	0.0632909	0.169375	0.298586	-1.74378
ethyl-L-arginine	1.26974	0.00120297	0.042419	0.293724	-1.76747
h-gamma-Glu-leu-oh	1.35348	0.0204644	0.097293	0.101608	-3.29892
isatioxyneolignoside E	1.32721	0.0463847	0.142583	0.162484	-2.62163
m-Aminophenylacetylene	1.33592	0.011561	0.083968	0.19767	-2.33884
naphthisoxazol A	1.25432	0.000194678	0.0196486	0.121784	-3.03761
o-Carboxy-5-hydroxytryptamine	1.36374	0.00777023	0.0757704	0.121492	-3.04107
p-Coumaric acid	1.24782	0.10482	0.225	3.87273	1.95335
p-Coumaryl alcohol	1.36792	0.0103399	0.0818736	0.00495867	-7.65583
p-galloyl-oxyphenyl-β-D-glucoside	1.33406	0.0447659	0.139634	9.49686	3.24745
picrorhizin	1.35966	2.02476e-05	0.0108867	3.48113	1.79955
polypodin B	1.26671	0.0547927	0.15571	0.12294	-3.02397
s-Hexylglutathione	1.24493	0.0971241	0.215104	2.57418	1.36411
sophorabioside	1.31127	0.00223922	0.0490643	2.02757	1.01975
syringetin-3-glucuronide	1.25821	0.0848423	0.197175	0.36574	-1.45111
vitelignin A	1.26136	0.026316	0.109366	0.276094	-1.85677
Α-hydroxyquinoline	1.27639	0.00111449	0.042419	0.0998829	-3.32362
α-Conidendrin	1.26917	0.0786969	0.190994	0.214789	-2.21901
α-Methyl-DL-Phenylalanine	1.26891	0.16353	0.289048	0.109592	-3.18978
β-Hydroxy-(3,4-dihydroxyphenylethanolyl)-glucoside	1.20509	0.0419807	0.13451	0.463564	-1.10916
γ-Glu-Trp	1.05481	0.00331624	0.0526499	0.213073	-2.23058
γ-Glu-Tyr	1.02269	0.0227671	0.0991518	0.327948	-1.60846

## Sheet: Table S5
Table S5. The difference metabolites information detected in rhizomes of Drynaria roosii between RT and TD. TD: tree D; RT: rock tunnels
Compounds	VIP	p_value	FDR	Fold_Change	Log2FC
(25S)-5β-Furost-1β,2β,3β,4β,5β,22α,26-heptaol-26-O-β-D-glucoside	1.22034	0.0728727	0.167429	0.385761	-1.37422
(2S,3R,4S,6S)-2-[4-[(1R,2R)-1,3-Dihydroxy-2-[4-[(E)-3-hydroxyprop-1-enyl]-2,6-dimethoxyphenoxy]propyl]-2,6-dimethoxyphenoxy]-6-(hydroxymethyl)oxane-3,4-diol	1.33631	0.0129771	0.08186	0.00689781	-7.17965
(3S,3'S)-N,N'-((1R,2R)-5-((3,4,5-trihydroxy-6-methyltetrahydro-2H-pyran-2-yl)oxy)cyclohex-3-ene-1,2-diyl)bis(2-methyl-2,3,4,9-tetrahydro-1H-pyrido[3,4-b]indole-3-carboxamide)	1.23496	0.0427878	0.1303	0.392879	-1.34784
(7S,8R)-dihydrodehydrodiconferyl alcohol	1.11765	0.0828474	0.17927	0.384205	-1.38005
(Oxiran-2-yl)methyl octadeca-9,12-dienoate*	1.1404	0.197733	0.310096	0.255865	-1.96655
(R)-1,2,3,4-Tetrahydro-3-carboxy-2-carboline	1.23849	0.0319096	0.116507	0.36576	-1.45103
1'-O-Galactoyl p-Coumaric acid*	1.33696	0.00127851	0.0440618	9.86094	3.30172
1,1'-(6-hydroxy-2,3-dihydro-1H-indene-2,5-diyl)bis(ethan-1-one)	1.29871	0.042403	0.130075	0.187904	-2.41193
1,2,3,14,20,22,25-Heptahydroxycholest-7-en-6-one (Integristerone A)	1.22232	0.0713507	0.166176	0.241616	-2.04921
1,2,3,3a-tetrahydropyrrolo[2,1-b]quinazolin-4(9H)-ol	1.31087	0.0401515	0.127206	0.128518	-2.95996
1,3,6-trihydroxy-2,5,7-trimethoxyxanthen-9-one	1.00599	0.0931664	0.193507	3.25768	1.70385
1,6-anhydro-β-D-glucose	1.20448	0.0165315	0.0907001	2.00344	1.00248
1-(2,3-dihydroxypropoxy)-3-(((2-(dimethylamino)ethoxy)(hydroxy)phosphoryl)oxy)propan-2-yl (E)-hexadec-9-enoate	1.12211	0.0395746	0.125943	0.494644	-1.01554
1-(9Z-octadecenoyl)-sn-glycero-3-phosphocholine	1.28083	0.047312	0.135878	0.394461	-1.34205
1-(sn-Glycero-3-phospho)-1D-myo-inositol	1.28404	0.00884738	0.0725001	0.233126	-2.10082
1-Hydroxypinoresinol-4'-O-Glucoside	1.30762	0.0029627	0.0512831	0.352123	-1.50585
1-Linoleoylglycerol*	1.14704	0.100191	0.202243	0.389599	-1.35994
1-Methylhistidine*	1.32336	0.0139751	0.0843884	0.282325	-1.82457
1-Monolinolenoyl-Rac-Glycerol*	1.26124	0.0691133	0.164683	0.304054	-1.7176
1-O-Linoleoyl-3-(2,3,4-Trihydroxybenzophenone)	1.07676	0.133699	0.240047	0.429727	-1.21851
1-Oleoyl-Sn-Glycerol	1.29438	0.0512415	0.140024	0.16741	-2.57854
1-Pyrroline-4-hydroxy-2-carboxylic acid	1.16233	0.153167	0.260998	0.142561	-2.81035
1-[3-(4-methyl-6-oxocyclohex-1-en-1-yl)propyl]pyrrolidin-2-one	1.31802	0.0163091	0.0907001	0.310022	-1.68956
1-α-Linolenoyl-glycerol*	1.29503	0.0536823	0.143374	0.265134	-1.9152
10-Hydroxymethyllycaconitine	1.24927	0.0328866	0.118602	0.34636	-1.52966
13-hydroxy-13-(hydroxymethyl)-2,6-dimethyltetracyclo[10.3.1.01,10.02,7]hexadecan-5-one	1.32563	0.0557804	0.146774	0.0136128	-6.19889
1´-O-Benzoylsucrose	1.3289	0.0205842	0.0994282	7.96891	2.99438
2'-Deoxyinosine-5'-monophosphate	1.32106	0.000839039	0.0370488	14.2215	3.83
2,3,5-trimethoxy-1-{[(2s,3r,4s,5s,6r)-3,4,5-trihydroxy-6-(hydroxymethyl)oxan-2-yl]oxy}xanthen-9-one*	1.22671	0.00983223	0.0746932	2.33507	1.22347
2,3-Dihydroxyurs-12-en-28-oic acid (Corosolic acid)*	1.23748	0.130849	0.237619	0.0520113	-4.26503
2,3-Dihydroxyurs-12-en-29-oic acid (Maslinic acid)*	1.27002	0.156626	0.265045	12.1204	3.59937
2,4,6,4'-Tetrahydroxy-stilbene-2-O-glucoside	1.07312	0.0391965	0.125305	4.2816	2.09815
2,4-Hexadienoic acid	1.33417	0.0109472	0.0780798	13.4868	3.75347
2,5-Dimethyl pyrazine	1.16759	0.0391832	0.125305	0.432021	-1.21083
2,6-di-O-galloylarbutin	1.33722	0.000903379	0.0374573	0.0655853	-3.93048
2,6-diamino-7-methyl-5-oxooctanoic acid	1.30908	0.0124993	0.0806608	0.133728	-2.90263
2-((3,16-dihydroxy-17-(1-hydroxyethyl)-10,13-dimethyl-2,3,4,5,8,9,10,11,12,13,14,15,16,17-tetradecahydro-1H-cyclopenta[a]phenanthren-2-yl)oxy)-6-(((3,4,5-trihydroxy-6-methyltetrahydro-2H-pyran-2-yl)oxy)methyl)tetrahydro-2H-pyran-3,4,5-triol	1.27787	0.0460029	0.134081	0.175303	-2.51208
2-(3,4-dihydroxyphenyl)-4-[2-(3,4-dihydroxyphenyl)-3,5,7-trihydroxy-3,4-dihydro-2h-1-benzopyran-8-yl]-3,4-dihydro-2h-1-benzopyran-3,5,7-triol	1.28775	0.081711	0.178526	8.27846	3.04936
2-(3-tert-butyl-2-hydroxyphenyl)-2-hydroxyindene-1,3-dione	1.29903	0.0543384	0.144053	0.151681	-2.72089
2-Aminododecane-1,4-diol	1.26776	0.00325073	0.0526945	2.83937	1.50557
2-Aminohexadecane-1,5,15-triol	1.26496	0.00407035	0.0549926	2.04105	1.02931
2-Aminotetradecane-1,11,13-triol	1.28617	0.0172439	0.0911149	3.01207	1.59076
2-Aminotetradecane-1,5,13-triol	1.32226	0.00969929	0.0741707	3.15767	1.65886
2-Hydroxy-4-methyl-3-undecanoyloxypentanoic acid methyl ester*	1.23896	0.00562868	0.0626246	0.324399	-1.62416
2-Linoleoylglycerol*	1.21856	0.0821098	0.179045	0.46601	-1.10157
2-Methyl-3-hydroxyindan-1-one	1.25919	0.141707	0.248735	0.0354464	-4.81822
2-Methyl-3-oxosuccinic acid	1.26672	0.00225838	0.0484956	2.42701	1.27918
2-Methyl-4-pentenoic Acid	1.24419	0.120263	0.226575	17.6262	4.13965
2-O-(4-carboxylic acid phenethyl)-6-O-caffeoyl glucoside	1.08053	0.00781218	0.069852	9.64881	3.27035
2-O-Galloyl-D-glucose	1.25251	0.0393748	0.125591	0.458617	-1.12464
2-O-Salicyl-6-O-Galloyl-D-Glucose	1.32317	0.0224187	0.102266	6.62738	2.72844
2-Palmitoyl-Sn-Glycerol 3-O-Diglucoside	1.19633	0.0690984	0.164683	2.71841	1.44277
2-α-Linolenoyl-glycerol-1,3-di-O-glucoside	1.13689	0.119168	0.225224	0.252144	-1.98768
2-α-Linolenoyl-glycerol-1-O-glucoside*	1.26641	0.0169041	0.0911149	0.2202	-2.18312
2-β-D-Glucopyranosyloxy-5-hydroxy-phenylacetic acid	1.00904	0.0814895	0.178526	2.19471	1.13403
2α,3α-Epoxy-5,7,3',4'-tetrahydroxyflavan-(4β→8)-epicatechin	1.32039	0.00785211	0.069852	4.69828	2.23213
3',5,5',7-Tetrahydroxyflavanone-7-O-glucoside*	1.1633	0.0484226	0.136842	2.3515	1.23358
3,24-Dihydroxyolean-12-en-22-one (Soyasapogenol E)*	1.09099	0.130889	0.237619	3.68044	1.87988
3,4,2',4',6'-Pentahydroxychalcone	1.27147	0.039185	0.125305	2.35278	1.23436
3,4,2',4',6'-Pentahydroxychalcone-4'-O-glucoside	1.04295	0.168221	0.278985	0.483587	-1.04815
3,4-Dihydroxybenzeneacetic acid*	1.33001	0.0172763	0.0911149	0.102518	-3.28605
3,4-dihydroxy-allylbenzene4-O-p-D-xylopyranosyI-(1-→6)-β-D-glucopyranoside	1.28473	0.0689176	0.164683	6.82815	2.77149
3,9-dihydroeucomnalin glucoside*	1.26038	0.00403014	0.0549926	0.453506	-1.14081
3-(Pyrazol-1-yl)-L-alanine	1.1238	0.0266973	0.111607	0.354126	-1.49767
3-Carbamyl-1-methylpyridinium;(1-Methylnicotinamide)	1.29391	0.00146828	0.044142	0.351049	-1.51026
3-Galloylshikimic acid	1.13183	0.0331755	0.118977	2.05603	1.03986
3-Hydroxy-24-methylene-9,19-cyclolanostan-26-oic acid (Ambolic acid)	1.18371	0.0651525	0.160664	0.480754	-1.05663
3-Hydroxy-L-phenylalanine*	1.0784	0.0458178	0.134039	0.427143	-1.22721
3-Hydroxycycloarta-24-ene-26-oic acid (Isomangiferolic acid)*	1.15011	0.118711	0.224851	4.59557	2.20024
3-Hydroxylup-20(29)-en-28-oic acid (Betulinic acid)*	1.03903	0.22811	0.339641	3.84824	1.9442
3-Hydroxyolean-12-en-28-oic acid (Oleanolic acid)*	1.29384	0.083611	0.18037	18.8089	4.23334
3-Hydroxypropanoic acid	1.32866	0.00576406	0.0631366	2.62245	1.39091
3-Hydroxypropyl palmitate glc-glucosamine	1.17101	0.0681591	0.164683	2.7104	1.43851
3-Hydroxyurs-12-en-28-oic acid (3-Epiursolic acid)*	1.29228	0.109676	0.213755	13.798	3.78639
3-Hydroxyurs-12-en-28-oic acid (Ursolic acid)*	1.09886	0.0349314	0.119487	2.25273	1.17167
3-Methyl-L-Histidine*	1.27796	0.000616325	0.0357495	0.297288	-1.75007
3-O-(3,5-Dimethoxy-4-hydroxybenzoyl)-4-O-caffeoylquinic acid	1.02769	0.0492971	0.13739	0.37248	-1.42476
3-O-Digalloyl quinic acid	1.33651	0.00660571	0.0644897	33.8474	5.08097
3-O-p-Coumaroylquinic acid*	1.15768	0.10869	0.212418	0.163197	-2.61531
3-O-p-Coumaroylquinic acid-O-glucoside	1.02896	0.0876146	0.185606	2.06253	1.04441
3-Oxo-Alpha-Ionol 3'-(6''-Malonyl)Glucoside	1.31232	0.0158953	0.0903933	2.98148	1.57603
3-Oxopentanedioic acid	1.04371	0.173971	0.285175	2.0093	1.00669
3-Prenyl-4,2',4'-Trihydroxychalcone;(licoagrochalcone A)	1.26529	0.00733039	0.0689251	0.138929	-2.84758
3-hydroxy-1-methylpyrrolidin-2-one*	1.25034	0.0609893	0.154718	0.330586	-1.5969
3-pyridine-methanol-O-β-D-glucopyranosyl	1.16133	0.0107809	0.0773272	0.466661	-1.09955
3-quinolinecarboxylic acid	1.27619	0.0251751	0.108254	2.54641	1.34846
4,5,6-Trihydroxy-2-cyclohexen-1-ylideneacetonitrile	1.29781	0.017775	0.0923387	0.134988	-2.8891
4,5-Dehydro-L-leucine	1.28568	0.0171535	0.0911149	0.375412	-1.41345
4-(3,4,5-Trihydroxybenzoxy)benzoic acid	1.28085	0.00260176	0.0496796	0.375824	-1.41187
4-Aminobenzoic acid	1.30484	0.0470657	0.135722	0.231145	-2.11313
4-C-Glucose-1,3,6-trihydroxy-7-methoxyxanthone	1.20364	0.009007	0.0725001	2.56023	1.35627
4-Hydroxy-2-oxoglutaric acid	1.27955	0.0328715	0.118602	2.95878	1.565
4-Methyl-5-thiazoleethanol	1.29411	0.0120165	0.0803324	7.5509	2.91665
4-Methylazetidine-2-Carboxylic acid*	1.318	1.15022e-05	0.00582067	0.025972	-5.2669
4-O-(6'-O-Glucosylcaffeoylglucosyl)-4-hydroxybenzyl alcohol	1.26999	0.0309786	0.114289	0.432203	-1.21022
4-O-galactopyranosylxylose	1.32438	0.0330294	0.118755	10.1032	3.33674
4-amino-5-(butylamino)-5-oxopentanoic acid	1.32094	0.0121701	0.0803324	0.153525	-2.70346
4-amino-5-oxo-5-(pentylamino)pentanoic acid	1.33536	0.00815442	0.069852	0.0435456	-4.52133
4-methyl-1,5,2,3-dioxadiazinan-2-amine	1.33037	0.00571482	0.0630863	0.172723	-2.53347
5'-Deoxyadenosine	1.32575	0.0217302	0.101227	7.20438	2.84887
5'-Methoxymatairesinoside*	1.18347	0.121682	0.22773	2.40111	1.2637
5,6-DiHETrE[(±)5,6-dihydroxy-8Z,11Z,14Z-eicosatrienoic acid]	1.28573	0.0383783	0.124448	0.19657	-2.34688
5-(2-hydroxypropyl)-3H-2-benzofuran-1-one	1.22551	0.0287172	0.113097	0.255479	-1.96873
5-Aminovaleric acid	1.22451	0.0165226	0.0907001	3.36492	1.75057
5-Glucosyloxy-2-Hydroxybenzoic acid methyl ester	1.03416	0.107415	0.210801	2.44029	1.28705
5-Methoxy-1,7-diphenyl-3-heptanone	1.17841	0.0487612	0.13725	5.29509	2.40465
5-O-p-Coumaroylquinic acid	1.22517	0.0798681	0.176364	0.156888	-2.67219
5-O-p-Coumaroylquinic acid O-glucoside	1.30893	0.0525196	0.142099	0.132842	-2.91221
6''-O-Malonylgenistin	1.18104	0.13759	0.244854	3.1372	1.64948
6'-O-Sinapoylsucrose*	1.18873	0.0665316	0.162085	2.54581	1.34813
6,7-di-O-methyl-N-deacetylisoipecosidic acid	1.30461	0.000410183	0.0289795	0.176251	-2.5043
6,9,10-Trihydroxyoctadec-7-enoic acid; Sanleng acid*	1.24726	0.032715	0.118602	0.231877	-2.10857
6-Hydroxyhexanoic acid	1.30856	0.0702712	0.166176	0.0435076	-4.52259
6-Hydroxymethylherniarin	1.26291	0.00449034	0.0571608	3.30506	1.72468
6-O-Caffeoylarbutin	1.18039	0.115216	0.221196	3.96695	1.98803
6-O-Dihydrocaffeoylglucose	1.21624	0.0274985	0.112299	2.94776	1.55962
6-O-Vanilloylajugol	1.33726	0.00107314	0.0399038	0.045541	-4.45669
6-O-alpha-L-arabinopyranosyl-D-glucopyranose	1.25927	0.0513047	0.140024	3.23887	1.69549
6-[(α-Apiofuranosyl-(1→6)-O-β-D-glucopyranosyl)oxyrubrofuSarin]	1.28166	0.015871	0.0903933	0.347771	-1.52379
6-beta-d-glucopyranosyloxyindole-3-carboxylic acid	1.01174	0.0688678	0.164683	0.305542	-1.71056
6-hydroxy-isosclerone	1.17643	0.0993551	0.20113	0.401129	-1.31786
7,2',4'-Trihydroxy-8,3'-dimethoxyisoflavanglucoside	1.32438	0.0348124	0.119487	0.0721796	-3.79226
8-Azaguanine	1.32065	0.00210789	0.047277	0.278591	-1.84378
9,10,13-Trihydroxy-11-Octadecenoic Acid	1.21413	0.106807	0.210193	0.159101	-2.65198
9,12,13-TriHOME; 9(S),12(S),13(S)-Trihydroxy-10(E)-octadecenoic acid	1.11457	0.204356	0.31627	0.285784	-1.807
9-(Arabinosyl)hypoxanthine	1.0742	0.179587	0.291675	0.299117	-1.74122
9-Oxononanoic acid	1.29199	0.0531645	0.142817	0.125745	-2.99143
Actinidialactone	1.08036	0.12265	0.228457	2.41594	1.27259
Adipic Acid*	1.14606	0.0877585	0.185633	0.376632	-1.40877
Aesculitannin B	1.19089	0.0912416	0.190999	0.414854	-1.26932
Annuionone D	1.24088	0.0051551	0.0614067	2.2101	1.14411
Anthranilate-1-O-Sophoroside	1.17152	0.102186	0.205098	2.62093	1.39008
Apigenin-6-C-(2''-glucuronyl)xyloside	1.27082	0.00180553	0.0457694	2.67887	1.42162
Apigenin-7-O-(6''-malonyl)glucoside	1.28319	0.0828113	0.17927	13.5012	3.75501
Apigenin-7-O-neohesperidoside (Rhoifolin)*	1.23533	0.0482348	0.136779	0.454102	-1.13891
Apigenin-8-C-Glucoside (Vitexin)*	1.14995	0.0354283	0.120337	2.05924	1.04211
Apigenin-8-C-glucoside-7-O-Sophoroside	1.17168	0.105613	0.209745	0.409896	-1.28667
Arabinose-4'-O-glucosyl-5-O-methylvisamminol	1.28997	0.0796823	0.176364	0.108856	-3.1995
Arachidic acid	1.22133	0.12388	0.229715	0.229253	-2.12499
Arbutin	1.04546	0.0602496	0.154026	0.477028	-1.06785
Arecatannin A2	1.33139	0.00177018	0.0457694	2.08525	1.06022
Aromadendrin (Dihydrokaempferol)	1.23264	0.00362201	0.0549913	2.63527	1.39795
Asn-Ala-Asp	1.3124	0.00557395	0.0626246	2.96572	1.56838
Asn-Gln-Gln	1.30869	0.030488	0.11401	4.85965	2.28085
Asn-His-Val	1.04265	0.10608	0.209931	0.375515	-1.41306
Asp-Arg-Val	1.03716	0.0514733	0.140138	3.45578	1.78901
Asp-Lys-Met	1.02521	0.201663	0.312788	0.406482	-1.29874
Asp-Pro-Asp	1.31083	0.00160021	0.0442843	2.07023	1.04979
Aspalathin	1.18609	0.149704	0.257014	3.79031	1.92232
Avicularin(Quercetin-3-O-α-L-arabinofuranoside)	1.03989	0.0447799	0.132959	3.9332	1.9757
Balanophonin	1.28147	0.0272889	0.112299	0.364388	-1.45645
Bartsioside	1.31618	0.00487714	0.0601732	7.50997	2.90881
Bavachin	1.24044	0.122502	0.228457	0.0545765	-4.19558
Blumenol B Glucoside*	1.14102	0.0115399	0.0803244	6.45615	2.69067
Brevifolin carboxylic acid	1.21576	0.0596135	0.152874	0.360711	-1.47109
Caffeoyl(p-Hydroxybenzoyl)tartaric acid	1.12711	0.0980697	0.199672	0.305772	-1.70947
Caffeyl alcohol 4-O-β-D-glucopyranoside	1.26011	0.0663364	0.161888	2.35809	1.23762
Cantleyine	1.31684	0.0446786	0.132959	8.82373	3.14139
Catechin-catechin-catechin	1.09198	0.0555188	0.146632	2.05931	1.04216
Cetostearic acid	1.21058	0.0632013	0.157761	0.401317	-1.31719
Cholest-5-en-3-ol (Cholesterol)	1.32172	0.00727383	0.0689251	0.376011	-1.41115
Choline Alfoscerate	1.31251	0.00754312	0.069852	0.324995	-1.62151
Chrysoeriol xylosyl glucoside	1.29045	0.042117	0.130075	0.26303	-1.9267
Chrysoeriol-5,7-di-O-glucoside	1.23581	0.00285651	0.0512831	0.302689	-1.72409
Chrysoeriol-7-O-gentiobioside	1.23242	0.0801231	0.176582	0.269752	-1.89029
Chrysophanol-1-O-β-D-glucoside*	1.33148	0.0380475	0.12416	0.0202814	-5.6237
Cimicifugic acid A-glucose	1.28025	0.0337781	0.119487	0.459981	-1.12035
Cimicifugic acid E-glucose-rhamnose	1.14171	0.0711827	0.166176	0.49175	-1.024
Cinchonain Ib	1.18995	0.0240695	0.106282	4.12567	2.04463
Cinchonain Ic	1.23542	0.0560673	0.147188	2.7897	1.48011
Cinnamtannin D1	1.32576	0.0107027	0.0773272	0.239382	-2.06262
Citric Acid diglucoside	1.11416	0.0243418	0.106906	0.325425	-1.6196
Clausenaglycoside A	1.01955	0.0589606	0.151822	3.72233	1.89621
Comazaphilone D	1.20037	0.0747831	0.169612	0.425074	-1.23422
Corilagin*	1.08941	0.0233105	0.104839	4.2402	2.08413
Coumaroyl Quinic Acid	1.22419	0.0710233	0.166176	0.153829	-2.7006
Cyanidin-3,5-O-diglucoside (Cyanin)*	1.33744	0.0010423	0.0398047	0.0354098	-4.81971
Cyanidin-3-O-(6''-O-malonyl)glucoside	1.22664	0.028466	0.112705	2.65447	1.40842
Cyanidin-3-O-gentiobioside*	1.33088	0.0298452	0.11401	0.0439565	-4.50778
Cycloleucine	1.26635	0.0361342	0.121277	0.334545	-1.57973
Cycloolivil-6-O-glucoside	1.304	0.0347593	0.119487	0.201518	-2.31102
D-Arabinose*	1.32307	0.00241131	0.0484956	2.53101	1.33971
D-Erythrose-4-phosphate	1.26373	0.119227	0.225224	0.0805244	-3.63443
D-Fructose*	1.04052	0.159418	0.268804	2.24328	1.16561
D-Glucosamine	1.33026	0.000331678	0.0289795	3.102	1.6332
D-Saccharic acid	1.28614	0.0031017	0.0521751	2.16118	1.11182
D-Sedoheptuiose 7-phosphate	1.21709	0.0302033	0.11401	0.397637	-1.33048
D-Sorbitol	1.23838	0.00485964	0.0601732	2.19587	1.13479
Dehydrodiconiferyl alcohol	1.13994	0.00648953	0.0644897	0.106209	-3.23502
Dehydrodiconiferyl alcohol-gamma'-O-glucoside*	1.33556	0.0196031	0.0967422	0.00536298	-7.54275
Demethyl coniferin	1.33371	0.00622587	0.0641746	0.169049	-2.56449
Dichotomoside A	1.23698	0.00593208	0.0640963	0.439974	-1.18451
Dicumarol	1.27972	0.00998731	0.0754656	0.406485	-1.29872
Digallic Acid	1.33589	0.00411496	0.0549926	0.0829935	-3.59086
Dihydroabscisic Acid 4'-O-glucoside	1.32685	0.0216046	0.101227	9.19396	3.20069
Dihydrocharcone-4'-O-glucoside*	1.21451	0.0413187	0.129167	3.35133	1.74474
Dihydrodehydrodiconiferyl alcohol-4-O-glucoside*	1.32225	4.02571e-05	0.00812618	0.295829	-1.75716
Dihydrokaempferol-7-O-glucoside	1.28383	0.01609	0.0907001	4.86479	2.28238
Dihydromarein	1.29653	0.017445	0.0916348	2.34717	1.23092
Dihydroxyoctanoic acid glucoside	1.24659	0.182767	0.29548	10.2423	3.35646
Dimethylmalonic acid*	1.33044	0.0271451	0.112152	28.179	4.81655
Diosmetin-7-O-Neohesperidoside (Neodiosmin)*	1.27834	0.0134684	0.082743	2.05356	1.03813
Diosmetin-7-O-rutinoside (Diosmin)*	1.21836	0.0158693	0.0903933	2.02021	1.01451
Ditartaroyl-hydroxycoumarin	1.25532	0.0248554	0.108254	0.453856	-1.13969
Dodecanedioic aicd	1.22215	0.194034	0.305742	0.0461124	-4.4387
Ebuloside	1.2468	0.00411709	0.0549926	0.476416	-1.0697
Eleutheroside B1	1.09702	0.117552	0.223254	0.376971	-1.40748
Epicatechin glucoside	1.2003	0.0457561	0.134039	2.39997	1.26301
Epicatechin-(2β→O→7,4β→8)-epiafzelechin-(4α→8)-epicatechin	1.09913	0.0150618	0.0885665	0.366577	-1.44781
Epicatechin-3'-O-β-D-glucopyranoside*	1.28985	0.00640308	0.0644648	3.38796	1.76042
Epicatechin-4'-O-β-D-glucopyranoside*	1.22684	0.00860464	0.0715198	2.39974	1.26288
Epicatechin-6-C-β-D-glucopyranoside*	1.3221	0.0125016	0.0806608	3.21749	1.68594
Epigallocatechin	1.27923	0.0443615	0.132803	0.448431	-1.15704
Epigoitrin	1.27028	0.00145892	0.044142	0.0912988	-3.45326
Epipinoresinol*	1.27364	0.143466	0.250269	0.022877	-5.44996
Ergosta-5,24(28)-diene-3,20,26-triol (Podecdysone C)	1.31326	0.0199377	0.0978195	0.199173	-2.3279
Eriodictyol apiosyl glucoside	1.31299	0.0139741	0.0843884	0.173435	-2.52753
Eriodictyol-3'-O-glucoside*	1.25699	0.00328176	0.0526945	2.50541	1.32504
Eriodictyol-7-O-(2''-O-rhamnosyl)xyloside-4'-O-glucuronide	1.12956	0.00202847	0.0467554	0.105426	-3.24569
Eriodictyol-7-O-(6''-acetyl)glucoside	1.33288	0.0287586	0.113097	56.5048	5.8203
Eriodictyol-7-O-Rutinoside (Eriocitrin)	1.24206	0.0387957	0.124871	2.88103	1.52658
Eriodictyol-8-C-glucoside-4'-O-glucoside	1.02074	0.21913	0.330449	0.485298	-1.04306
Eucommin A*	1.21555	0.107628	0.210928	2.82336	1.49741
Eucommioside	1.28385	0.0233717	0.104839	0.398732	-1.32651
Ferulic acid	1.13636	0.0557634	0.146774	0.09511	-3.39426
Frambinone	1.04827	0.320059	0.43327	0.11879	-3.07351
Fraxetin (7,8-Dihydroxy-6-methoxycoumarin)	1.06202	0.0267988	0.111701	0.174807	-2.51617
Galloyl xylosyl gallic acid-3-O-β-D-glucoside	1.31628	0.00353097	0.0542311	3.88322	1.95725
Gamma-Glu-Phe	1.32493	0.000235346	0.0237532	0.185936	-2.42712
Gastrodin	1.33565	0.00835054	0.0706546	24.3753	4.60735
Geniposide	1.21794	0.0791635	0.175877	2.7483	1.45854
Geranyl 3-O-xylopyranosyl-glucopyranoside	1.07931	0.0406267	0.127852	2.11237	1.07887
Gingerglycolipid A	1.24961	0.0335853	0.119487	0.274494	-1.86515
Gingerglycolipid B	1.26205	0.0212653	0.100495	0.472062	-1.08295
Gln-Cys-His	1.18982	0.0164551	0.0907001	0.390419	-1.3569
Glu-Asn-Asn	1.31047	0.0284754	0.112705	0.232638	-2.10384
Glu-Pro-Leu	1.21158	0.00608155	0.0641746	0.307874	-1.69959
Glu-Ser	1.33286	0.00736567	0.0689251	0.120528	-3.05256
Glucaric acid-1-Phosphate	1.2855	0.00161357	0.0442843	0.376923	-1.40766
Glucopyranose 6-Hydroxydecanoate	1.25245	0.00725703	0.0689251	2.86449	1.51828
Glucosyl 10,11-dihydroxy-2,6-farneSadienoate	1.33513	0.00341938	0.0530944	0.182353	-2.4552
Glucosyl 2-Hydroxy-4-Methylpentanoic Acid	1.23688	0.00807158	0.069852	2.62242	1.3909
Glucosyl 3,7-dimethyloct-2-ene-1,6,7-triol	1.13328	0.0359291	0.121277	2.57576	1.365
Glutaric acid	1.31707	0.0121631	0.0803324	3.57765	1.83901
Glycerol 9,11,13-octadecatrienoyl ester*	1.33413	0.000541805	0.0347987	0.318345	-1.65134
Gossypetin-3-O-rutinoside	1.20867	0.223517	0.334921	0.0394845	-4.66257
Guanine	1.29281	0.00384153	0.0549926	0.345515	-1.53318
His-Ser-Gln	1.26891	0.0448844	0.132959	0.3827	-1.38571
Hispidulin-8-C-(2''-O-glucosyl)glucoside	1.3312	0.0277946	0.112532	0.0369409	-4.75864
Homoarginine	1.2835	9.98985e-05	0.0139148	0.0704348	-3.82757
Homogentisic acid*	1.32747	0.02149	0.101218	7.98094	2.99656
Homoproline	1.26511	0.00396618	0.0549926	0.0749647	-3.73764
Hydroxypentadecenoic acid glucoside	1.06566	0.067872	0.164499	2.16864	1.11679
Hydroxypyruvic acid*	1.25686	0.00115015	0.041671	0.308193	-1.69809
Icariside B1	1.30666	0.00197385	0.0467554	0.234954	-2.08955
Icariside E5*	1.28824	0.000793376	0.0361626	0.238518	-2.06783
Intergristerone A-22-O-galactoside (Sileneoside C)*	1.30953	0.0280551	0.112705	0.199296	-2.32702
Isochlorogenic acid A*	1.04206	0.233688	0.344677	0.311925	-1.68073
Isochlorogenic acid B	1.03193	0.241184	0.352059	0.27639	-1.85522
Isochlorogenic acid C*	1.00078	0.292013	0.402944	0.243665	-2.03703
Isocytosine	1.27946	0.000162285	0.0181932	0.0581277	-4.10463
Isolariciresinol-9'-O-glucoside*	1.29814	0.0293552	0.113575	0.265083	-1.91549
Isopentenyladenine-7-N-glucoside	1.25343	0.006313	0.0641746	2.34341	1.22861
Isopropyl ferulate	1.30226	0.0525956	0.142099	0.117949	-3.08377
Isorhamnetin-3-O-(2''-O-xylosyl)glucoside	1.12448	0.198935	0.311635	0.302413	-1.72541
Isorhamnetin-3-O-sophoroside*	1.00798	0.163553	0.273815	0.495346	-1.01349
Isosakuranetin 7-Alpha-L-Arabinofuranosyl-(1→6)-Glucoside	1.24187	0.0728284	0.167429	0.304994	-1.71315
Isovitexin-2''-O-xyloside	1.06221	0.18344	0.29623	0.463117	-1.11055
Javanicolide C	1.2891	0.0492088	0.13739	0.229163	-2.12555
Juniperoside	1.2424	0.0170266	0.0911149	0.378494	-1.40166
Kaempferol-3,7-O-diglucoside	1.24903	0.0190568	0.095487	0.327386	-1.61093
Kaempferol-3,7-O-dirhamnoside (Kaempferitrin)	1.02211	0.088484	0.186609	0.266123	-1.90984
Kaempferol-3-(2''-acetylrhamnoside)	1.32139	0.0304286	0.11401	0.15917	-2.65136
Kaempferol-3-O-(2''-O-acetyl)glucoside	1.32926	0.0207807	0.0994282	0.0632641	-3.98247
Kaempferol-3-O-arabinoside	1.33508	0.00791243	0.069852	0.0739629	-3.75706
Kaempferol-3-O-rhamnoside (Afzelin)(Kaempferin)	1.13438	0.0339438	0.119487	0.486496	-1.0395
Kaempferol-3-O-robinoside-7-O-rhamnoside (Robinin)*	1.06125	0.169426	0.279777	0.413371	-1.27449
Kaempferol-3-O-sambubioside	1.30604	0.0423321	0.130075	0.125383	-2.99559
Kaempferol-3-O-sophoroside*	1.29201	0.015406	0.0892591	0.33663	-1.57076
Kuraridin	1.22416	0.214178	0.325776	0.0906329	-3.46382
L-Arginine	1.25503	1.64775e-05	0.00582067	0.024909	-5.32719
L-Aspartyl-L-Phenylalanine	1.2638	0.002388	0.0484956	0.384135	-1.38031
L-Cyclopentylglycine	1.289	0.00159974	0.0442843	0.281251	-1.83007
L-Fucitol	1.33429	0.000767447	0.0361626	2.18324	1.12647
L-Glutamine	1.32076	0.0123472	0.0805263	0.30612	-1.70783
L-Histidine	1.11994	0.0291264	0.113575	0.372769	-1.42365
L-Lysine	1.31896	0.00888809	0.0725001	0.337418	-1.56739
L-Methionine	1.33068	0.0130608	0.0820221	6.06348	2.60015
L-Ornithine	1.03918	0.168434	0.279011	0.194796	-2.35997
L-Pipecolic Acid	1.28627	0.0283956	0.112705	0.324698	-1.62283
L-Threonine*	1.03878	0.157407	0.26573	2.00372	1.00268
L-Xylose*	1.30511	0.0060505	0.0641746	2.01734	1.01245
L-α-Glutamyl-L-Glutamic Acid	1.33426	0.0146373	0.0869011	0.0329773	-4.92238
L-γ-Glutamyl-L-leucine	1.31283	0.0343429	0.119487	0.158135	-2.66077
Lactacystin	1.32269	0.0105449	0.0773272	0.328031	-1.60809
Lariciresinol-4'-O-glucoside*	1.31169	0.000108324	0.0139148	0.266761	-1.90638
Leucopelargonidin; 3,4,5,7,4'-Pentahydroxyflavan	1.28938	0.00611202	0.0641746	0.477206	-1.06732
Luteolin 7-rutinoside-4'-O-Rhamnoside*	1.0691	0.093809	0.193507	0.400693	-1.31943
Luteolin-3'-O-glucoside	1.26876	0.0513322	0.140024	0.465126	-1.10431
Luteolin-6-C-arabinoside-7-O-glucoside	1.1742	0.12939	0.236416	0.213794	-2.22571
Luteolin-6-C-glucoside (Isoorientin)	1.27582	0.046022	0.134081	2.6302	1.39517
Luteolin-7-O-gentiobioside*	1.10078	0.111834	0.216764	0.398622	-1.32691
Luteolin-7-O-rutinoside*	1.00526	0.0483033	0.136779	2.18757	1.12933
Luteolin-8-C-glucoside (Orientin)	1.26422	0.0584806	0.15162	3.09248	1.62876
Lys-Asn	1.24732	0.00629672	0.0641746	0.406022	-1.30037
LysoPC 14:0	1.26664	0.0113524	0.0794106	0.456955	-1.12988
LysoPC 16:1(2n isomer)*	1.28341	0.0346767	0.119487	0.364166	-1.45733
LysoPC 16:1*	1.20561	0.0569763	0.149088	0.451876	-1.146
LysoPC 17:1	1.26945	0.00846854	0.0708152	0.487036	-1.0379
LysoPC 18:1	1.23251	0.026125	0.110197	0.471233	-1.08549
LysoPC 18:1(2n isomer)	1.26294	0.0236499	0.105086	0.443886	-1.17174
LysoPC 20:2(2n isomer)*	1.30711	0.00133363	0.044142	0.450412	-1.15068
LysoPC 20:2*	1.29628	0.0187945	0.0951852	0.435884	-1.19798
LysoPC 20:4	1.29022	0.00781978	0.069852	0.485922	-1.0412
LysoPC 22:4	1.32061	0.0125857	0.0808345	0.188587	-2.4067
LysoPE 14:0(2n isomer)*	1.30496	0.0689681	0.164683	0.0543822	-4.20072
LysoPE 14:0*	1.3296	0.0159292	0.0903933	0.102823	-3.28177
LysoPE 16:0	1.25351	0.0508662	0.140024	0.469255	-1.09156
LysoPE 16:1(2n isomer)*	1.05419	0.085301	0.182345	0.412397	-1.2779
LysoPE 18:3	1.1871	0.0715181	0.166176	0.370112	-1.43397
LysoPE 20:2	1.20771	0.0704898	0.166176	0.4225	-1.24298
LysoPE 20:2(2n isomer)	1.27965	0.0350935	0.119487	0.40057	-1.31987
LysoPE 20:3(2n isomer)*	1.20573	0.0605356	0.15412	0.4656	-1.10284
LysoPE 20:3*	1.22692	0.062512	0.156891	0.486292	-1.0401
LysoPE 20:4*	1.27334	0.0467854	0.135467	0.355364	-1.49263
MG(18:3(9Z,12Z,15Z)/0:0/0:0)	1.29662	0.0218502	0.101227	0.228142	-2.132
Maclurin-3-C-(2'',3'',6''-Trigalloyl)glucoside	1.12248	0.0447403	0.132959	0.464258	-1.107
Maesopsin	1.23795	0.12282	0.228457	5.4549	2.44755
Malic acid-1-O-diglucoside	1.21638	0.0450332	0.133121	2.2004	1.13776
Malvidin-3-O-(6''-O-acetyl)glucoside-5-O-glucoside	1.03337	0.140807	0.247771	2.51158	1.32859
Malvidin-3-O-rutinoside	1.27722	0.0015128	0.0442843	3.0157	1.59249
Manglieside D	1.29828	0.0132832	0.0823211	0.0821069	-3.60635
Matairesinol-4,4'-O-diglucoside	1.18733	0.00529434	0.0618256	8.30293	3.05362
Medioresinol-4,4'-di-O-glucoside	1.3014	0.0079714	0.069852	3.07996	1.62291
Meso-dihydroguaiaretic acid	1.29545	0.0288144	0.113097	2.98122	1.5759
Methyl 12-phenyldodecanoate	1.25623	0.0757879	0.170795	0.139224	-2.84452
Methyl 8,9-epoxypimaran-18-oate	1.23199	0.0105113	0.0773272	0.268264	-1.89828
Methyl L-pyroglutamate	1.32742	0.00230567	0.0484956	0.153569	-2.70304
Methyl linolenate	1.2079	0.0934174	0.193507	0.283178	-1.82022
Methyldopa	1.28666	0.0117638	0.0803324	0.152928	-2.70908
Methylpicraquassioside A	1.31111	0.000590512	0.0357495	2.2157	1.14776
Mono-Methyl Glutarate	1.27429	0.0148877	0.0880181	0.479933	-1.05909
Monolinolenin*	1.29186	0.00027046	0.0254773	0.291151	-1.78016
Morin	1.26344	0.124453	0.230475	12.2965	3.62017
Mucic acid Dimethyl Ester	1.21074	0.0866107	0.184331	2.04388	1.03131
Myricetin-3-O-glucuronide	1.19588	0.244969	0.355381	0.0355586	-4.81366
N,N'-Dimethylarginine;SDMA*	1.32177	9.59322e-05	0.0139148	0.267181	-1.90411
N,N-Dimethyl-5-methoxytryptamine	1.2952	0.000663418	0.0357495	0.319369	-1.64671
N,N-cinnamoylbutanediamine*	1.11255	0.136334	0.243694	0.350215	-1.51369
N-(1-Deoxy-1-fructosyl)Phenylalanine	1.28686	0.00297609	0.0512831	2.16562	1.11478
N-(1-Deoxy-1-fructosyl)Valine	1.15943	0.0423392	0.130075	2.61935	1.38921
N-Acetyl-5-hydroxytryptamine	1.26237	0.16949	0.279777	0.0805785	-3.63346
N-Acetyl-D-glucosamine	1.29542	0.0036583	0.0549913	2.47304	1.30628
N-Acetyl-D-mannosamine	1.27001	0.00759216	0.069852	3.118	1.64062
N-Acetyl-L-Tryptophan	1.21611	0.0117214	0.0803324	2.15771	1.1095
N-Benzylmethylene isomethylamine	1.33183	0.00162971	0.0442843	0.123956	-3.0121
N-Hydroxypipecolic acid	1.2109	0.040508	0.127763	2.22362	1.15291
N-Monocinnamoylputrescine*	1.17655	0.101264	0.203827	0.30948	-1.69208
N-Monomethyl-L-arginine	1.27768	0.00103662	0.0398047	0.0675693	-3.88749
N-Oleoylethanolamine	1.29039	0.00521501	0.0614067	0.414407	-1.27088
N-alanicacidalkyl-alanine	1.32026	2.8509e-05	0.00671388	0.150167	-2.73536
N-benzylformamide	1.14873	0.0189895	0.095487	0.308401	-1.69712
N-carboxy-N-(2-oxo-2-phenylethyl)-L-alanine	1.31344	0.0216657	0.101227	0.156121	-2.67927
N-ethyl-leucine	1.33151	0.000391032	0.0289795	0.369368	-1.43687
N-α-Acetyl-L-ornithine	1.29329	0.00761466	0.069852	0.0378918	-4.72197
NG,NG-Dimethyl-L-arginine*	1.29049	0.001437	0.044142	0.325671	-1.61851
Naringenin-7-O-Rutinoside-4'-O-glucoside	1.28857	0.00698244	0.067117	0.168688	-2.56757
Nicotinic Acid Methyl Ester(Methyl Nicotinate)	1.3166	0.03973	0.126154	6.18888	2.62968
Norartocarpetin	1.00351	0.201438	0.312788	3.30314	1.72384
Nortrachelogenin-4'-O-gentiobioside	1.17839	0.00193041	0.0467554	0.126293	-2.98515
O-Acetylserine	1.31332	0.0196376	0.0967422	0.36101	-1.46989
Octanoyl arabinosylglucoside	1.28774	0.0762761	0.171348	0.0997587	-3.32541
Okanin-4'-O-(6''-O-malonyl)glucoside	1.26352	0.00293393	0.0512831	2.25404	1.17251
Okanin-4'-O-glucoside(Marein)*	1.25777	0.00284604	0.0512831	2.4743	1.30702
Oleanolic acid-3-O-xylosyl(1→3)glucuronide	1.26211	0.0292443	0.113575	0.338753	-1.5617
Olivil-4'-O-glucoside	1.24003	0.0735373	0.168392	0.188231	-2.40942
Olivil-4,4'-Di-O-glucoside	1.06564	0.0123667	0.0805263	0.343867	-1.54008
Pelargonidin-3-O-(6''-O-acetyl)glucoside-5-O-glucoside	1.3134	0.0111883	0.0786522	4.00862	2.0031
Periseoside B*	1.25533	0.0425073	0.130075	0.177848	-2.49129
Phe-His	1.1798	0.0262393	0.110197	2.7506	1.45974
Phellavin	1.18521	0.0110514	0.0780798	0.425652	-1.23225
Phyllanthusiin F	1.30731	0.00404813	0.0549926	2.73865	1.45347
Picraquassioside C	1.33411	0.0183936	0.0938273	0.0311406	-5.00506
Pinoresinol*	1.20945	0.229242	0.339894	0.0286205	-5.12681
Pipecolic acid	1.28292	0.0307688	0.114255	0.354629	-1.49562
Pro-Glu-Asp	1.25259	0.0890779	0.187581	0.147173	-2.76441
Pro-Trp-Ala	1.12409	0.152837	0.26082	0.394804	-1.34079
Proanthocyanidins	1.32159	0.00517354	0.0614067	0.353723	-1.49931
Procurcumenol	1.29119	0.0684028	0.164683	0.104359	-3.26037
Procyanidin A6	1.23298	0.0608726	0.1547	0.421985	-1.24474
Procyanidin B2	1.30297	0.0299683	0.11401	4.66292	2.22123
Protocatechualdehyde glucoside	1.05303	0.0435107	0.131414	0.270232	-1.88773
Protocatechuic Acid Methyl Ester	1.12435	0.0430831	0.130636	4.16824	2.05944
Pterolactam*	1.29405	0.000927818	0.0374573	0.483253	-1.04915
Pyridine-4-formyl-O-β-D-glucopyranoside	1.33641	0.00327617	0.0526945	16.2844	4.02542
Quercetin-3,7-Di-O-glucoside*	1.14982	0.0720088	0.166801	0.490372	-1.02805
Quercetin-3-O-(4''-glucosyl)glucoside; Meratin*	1.27748	0.0410342	0.128562	0.487121	-1.03765
Quercetin-3-O-(6''-O-p-Coumaroyl)galactoside	1.19385	0.116275	0.222306	0.196195	-2.34964
Quercetin-3-O-apiosyl(1→2)galactoside*	1.1827	0.0121534	0.0803324	0.431487	-1.21261
Quercetin-3-O-rhamnoside(Quercitrin)	1.25011	0.0879123	0.18568	3.12321	1.64303
Quercetin-3-O-sophoroside (Baimaside)*	1.1146	0.0183443	0.0938273	7.07751	2.82324
Ranunculinin glucoside	1.3033	0.00878538	0.0725001	3.15658	1.65836
Retronecine	1.13249	0.0217971	0.101227	0.362221	-1.46506
Rhamnetin-3-O-rhamnoside	1.29839	0.0118556	0.0803324	3.42645	1.77671
Rhapontin	1.09265	0.0788835	0.175531	2.07811	1.05527
Riboflavin (Vitamin B2)	1.1276	0.0278894	0.112594	0.206568	-2.27531
Rosmarinic acid-3'-O-glucoside	1.29299	0.000905053	0.0374573	0.250876	-1.99496
Rumphioside B	1.25757	0.0151058	0.0885665	0.146003	-2.77593
Rutin Trihydrate	1.21687	0.0138548	0.0843884	2.24755	1.16835
S-(5'-Adenosyl)-L-methionine	1.22493	0.0448674	0.132959	0.497091	-1.00842
S-(Methyl)glutathione	1.2444	0.0509554	0.140024	0.313694	-1.67257
S-Adenosylhomocysteine-d4	1.28902	0.00245646	0.0484956	3.65267	1.86895
S-Adenosylmethionine	1.19692	0.0654547	0.160785	0.471404	-1.08496
S-Methyl-L-cysteine	1.09827	0.0304406	0.11401	0.339004	-1.56063
Saikolignanoside A	1.32522	0.00551749	0.0626246	0.0973007	-3.36141
Salicin 6'-Acetate	1.33743	0.000376397	0.0289795	23.6809	4.56565
Salicylamide	1.31006	0.00401928	0.0549926	0.242195	-2.04576
Sammangaoside A	1.32227	0.00627687	0.0641746	7.72824	2.95014
Sanguiin H4	1.32915	0.00126159	0.0440618	3.22595	1.68973
Secoisolariciresinol 4-O-glucoside	1.26507	0.0256514	0.108972	0.149361	-2.74313
Sedoheptulose	1.3145	0.00594241	0.0640963	2.4245	1.27769
Sibiricose A3	1.31974	0.0377893	0.12416	12.8567	3.68444
Sinapoylcaffeoyltartaric acid	1.32859	0.0189071	0.0954132	9.06849	3.18086
Stigmast-4-ene-3,6-dione	1.13514	0.182535	0.295443	235.58	7.88007
Strictamine	1.33407	0.030124	0.11401	0.00895864	-6.80251
Strictinin*	1.32714	1.38443e-05	0.00582067	3.60396	1.84958
Suavioside E	1.2565	0.0536566	0.143374	0.489825	-1.02966
Succinic semialdehyde	1.22238	0.00911658	0.0727781	2.11749	1.08235
Sucrose-6-phosphate	1.33384	0.0154135	0.0892591	24.2443	4.59957
Sweroside	1.28778	0.0739911	0.168392	0.0954372	-3.3893
Symplocosin*	1.30885	0.151488	0.25883	0.01403	-6.15534
Syringaldehyde; 4-Hydroxy-3,5-Dimethoxybenzaldehyde	1.31238	0.0481436	0.136779	0.15809	-2.66118
Syringaresinol-4'-O-glucoside; Acanthoside B	1.28933	0.0463671	0.134808	0.246131	-2.0225
Tamarixetin-3-O-glucoside-7-O-rhamnoside**	1.05546	0.0348118	0.119487	0.397404	-1.33132
Taxifolin-2-O-glucoside	1.31785	0.0207158	0.0994282	0.225239	-2.15047
Thr-Asn-Gly	1.3214	0.00674863	0.0653138	3.44793	1.78573
Thymidine	1.32289	0.0222265	0.102216	6.8517	2.77646
Tianshic acid	1.24746	0.0590956	0.151822	0.296121	-1.75574
Tortoside B	1.18735	0.000773999	0.0361626	0.0808841	-3.628
Tracheloside*	1.09658	0.193323	0.305683	2.46912	1.304
Trans-5-O-(p-Coumaroyl)shikimate	1.25434	0.0282635	0.112705	6.0085	2.587
Trimethylamine N-Oxide*	1.13253	0.00796788	0.069852	3.44146	1.78302
Trp-Pro-Ser	1.29297	0.0326339	0.118602	3.99261	1.99733
Urolignoside	1.33577	0.00846976	0.0708152	0.0317699	-4.97619
Usnic acid	1.28525	0.0350565	0.119487	16.9309	4.08158
Vaccarin	1.33752	0.000468417	0.0315178	0.0423383	-4.56189
Val-Asp-Arg	1.31851	0.0454443	0.133499	8.70288	3.12149
Val-Glu	1.33677	0.00205155	0.0467554	0.129484	-2.94916
Val-Phe	1.29707	0.0313342	0.114949	0.0725604	-3.78467
Val-Thr	1.32805	0.00239847	0.0484956	0.064975	-3.94397
Val-Val	1.28033	0.017668	0.0921211	0.473717	-1.0779
Vanilloloside	1.15987	0.136564	0.243694	2.33679	1.22453
Vitexin-2''-O-galactoside	1.01132	0.220335	0.331465	0.270692	-1.88527
Vitexin-2''-O-glucoside*	1.25305	0.0191424	0.0955766	2.6456	1.4036
Xanthohumol	1.22058	0.0684814	0.164683	0.499358	-1.00185
Xanthosine	1.27192	0.0372211	0.123769	0.384004	-1.38081
[(2S)-2α-[3,5-Dimethoxy-4-[[(αS,βR)-α-(Hydroxymethyl)-β,4-Dihydroxy-3-Methoxyphenethyl]Oxy]Phenyl]-5-(3-Hydroxy-1-Propenyl)-7-Methoxy-2,3-Dihydrobenzofuran]-3β-Ylmethylβ-D-Glucopyranoside	1.22858	0.00556866	0.0626246	0.334618	-1.57941
albicanyl acetate	1.02419	0.0975648	0.198949	4.06212	2.02223
catechin-3-O-α-L-rhamnopyranoside	1.19995	0.00954784	0.0741707	0.398534	-1.32722
catechin-4-β-D-galactopyranoside*	1.06308	0.106421	0.210019	2.13959	1.09734
dryopteric acid	1.11789	0.0385763	0.124448	2.02937	1.02103
epieudesmin	1.038	0.078723	0.175531	0.406299	-1.29939
ethyl-L-arginine	1.27337	0.000683112	0.0357495	0.316322	-1.66053
h-gamma-Glu-leu-oh	1.31959	0.0220807	0.101961	0.137654	-2.86088
isatioxyneolignoside E	1.24795	0.0349212	0.119487	0.0558558	-4.16215
linoleoyl ethanolamine	1.29179	0.0377295	0.12416	0.417008	-1.26185
o-Carboxy-5-hydroxytryptamine	1.3334	0.00813058	0.069852	0.132532	-2.91559
p-Coumaric acid	1.06643	0.136593	0.243694	2.24231	1.16499
p-Coumaric acid methyl ester	1.12497	0.0583335	0.15162	0.483307	-1.04899
p-Coumaryl alcohol	1.33641	0.0103399	0.0768965	0.00495867	-7.65583
picrorhizin	1.33069	2.67472e-05	0.00671388	4.33091	2.11467
polypodin B	1.24999	0.0647176	0.160431	0.192009	-2.38075
syringetin-3-glucuronide	1.20441	0.07278	0.167429	0.348863	-1.51927
vitelignin A	1.24982	0.0360383	0.121277	0.307182	-1.70284
α-Conidendrin	1.13635	0.102829	0.205513	0.342824	-1.54446
α-Linolenic Acid*	1.27634	0.0283327	0.112705	0.409297	-1.28878
α-Methyl-DL-Phenylalanine	1.24866	0.148932	0.256147	0.0549389	-4.18603
β-Hydroxy-(3,4-dihydroxyphenylethanolyl)-glucoside	1.25468	0.0515798	0.140158	0.435062	-1.20071
γ-Linolenic Acid*	1.22301	0.0707638	0.166176	0.347858	-1.52343

## Sheet: Table S6
Table S6. Top 10 most highly upregulated and downregulated differential metabolites between RT and TA of Drynaria roosii.
Metabolites	Categories	VIP value	P value	Log2(Fold Change)
Cantleyine	Alkaloids	1.38333	0.0275151	5.28675
Val-Asp-Arg	Amino acids and derivatives	1.38774	0.00468426	3.1626
Lancerin; 4-C-Glucosyl-1,3,7-Trihydroxyxanthone	Other Flavonoids	1.38853	0.00615864	6.35733
Sibiricose A3	Phenolic acids	1.38757	0.00496865	3.52942
Sinapoylcaffeoyltartaric acid	Phenolic acids	1.38579	0.0146152	4.72572
3-O-Digalloyl quinic acid	Phenolic acids	1.38352	0.0235248	4.92351
4-O-galactopyranosylxylose	Saccharides	1.38821	0.00315574	3.37193
Dihydroxyoctanoic acid glucoside	Saccharides	1.38679	0.0186627	6.35972
Sucrose-6-phosphate	Saccharides	1.3829	0.0198847	4.26254
Sarcaglaboside A	Sesquiterpenoids	1.38541	0.00978973	3.4497
Val-Glu	Amino acids and derivatives	1.389	0.00205155	-2.94916
Dehydrodiconiferyl alcohol	Lignans	1.38609	0.0166026	-5.92398
Loliolide	Monoterpenoids	1.38828	0.00215632	-3.14012
8-Azaguanine	Nucleotides and derivatives	1.38474	0.00535413	-2.02614
3-Oxopentanedioic acid	Organic acids	1.38722	0.00416103	-3.30342
3-Hydroxybutyric acid	Organic acids	1.3844	0.0215308	-5.21707
5-(2-hydroxyethylidene)furan-2-one	Others	1.38714	0.005678	-2.82356
p-Coumaryl alcohol	Phenolic acids	1.38817	0.0103399	-7.65583
Digallic Acid	Phenolic acids	1.38785	0.00411496	-3.59086
Furanoeremophilane	Sesquiterpenoids	1.38654	0.00836275	-3.24219

## Sheet: Table S7
Table S7. Top 10 most highly upregulated and downregulated differential metabolites between RT and TC of Drynaria roosii.
Metabolites	Category	VIP value	P value	Log2(Fold Change)
Val-Asp-Arg	Amino acids and derivatives	1.366	0.0115608	4.603
Ala-Pro-Ala	Amino acids and derivatives	1.36155	0.000415504	1.62157
Eriodictyol-7-O-(6''-acetyl)glucoside	Flavanones	1.36046	0.0509127	7.13574
Morin	Flavonols	1.36143	0.0200991	4.1864
2-((4,5-dihydroxy-2-(4-(3-(hydroxymethyl)-5-(2-hydroxyvinyl)-7-methoxy-2,3-dihydrobenzofuran-2-yl)-2-methoxyphenoxy)tetrahydro-2H-pyran-3-yl)oxy)tetrahydro-2H-pyran-3,4,5-triol	Lignans	1.36267	0.0053923	1.54767
Dimethylmalonic acid*	Organic acids	1.36677	0.00833574	4.91747
Salicin 6'-Acetate	Phenolic acids	1.36693	0.0076588	4.70401
3-O-Digalloyl quinic acid	Phenolic acids	1.364	0.0133964	4.0829
Sibiricose A3	Phenolic acids	1.3611	0.0159785	3.47284
4-O-galactopyranosylxylose	Saccharides	1.36468	0.00873352	3.32648
3,4-Dehydro-DL-proline	Amino acids and derivatives	1.36788	0.0029054	-3.70941
Methyl L-pyroglutamate	Amino acids and derivatives	1.36765	0.0029708	-5.31071
3-Methyl-L-Histidine*	Amino acids and derivatives	1.36756	0.00295609	-4.76496
Cyanidin-3,5-O-diglucoside (Cyanin)*	Anthocyanidins	1.36866	0.0010423	-4.81971
Vaccarin	Flavones	1.36878	0.000468417	-4.56189
(2S,3R,4S,6S)-2-[4-[(1R,2R)-1,3-Dihydroxy-2-[4-[(E)-3-hydroxyprop-1-enyl]-2,6-dimethoxyphenoxy]propyl]-2,6-dimethoxyphenoxy]-6-(hydroxymethyl)oxane-3,4-diol	Lignans	1.36795	0.0129771	-7.17965
Loliolide	Monoterpenoids	1.36802	0.00215632	-3.14012
p-Coumaryl alcohol	Phenolic acids	1.36792	0.0103399	-7.65583
5-O-p-Coumaroylshikimic acid O-glucoside	Phenolic acids	1.36764	0.00213525	-2.92587
3-Indolepropionic acid	Plumerane	1.36766	0.00832608	-7.36497

## Sheet: Table S8
Table S8. Top 10 most highly upregulated and downregulated differential metabolites between RT and TD of Drynaria roosii.
Metabolites	Categoty	VIP value	P value	Log2(Fold Change)
L-Methionine	Amino acids and derivatives	1.33068	0.0130608	2.60015
Eriodictyol-7-O-(6''-acetyl)glucoside	Flavanones	1.33288	0.0287586	5.8203
2,4-Hexadienoic acid	Organic acids	1.33417	0.0109472	3.75347
Dimethylmalonic acid*	Organic acids	1.33044	0.0271451	4.81655
Salicin 6'-Acetate	Phenolic acids	1.33743	0.000376397	4.56565
1'-O-Galactoyl p-Coumaric acid*	Phenolic acids	1.33696	0.00127851	3.30172
3-O-Digalloyl quinic acid	Phenolic acids	1.33651	0.00660571	5.08097
Arecatannin A2	Proanthocyanidins	1.33139	0.00177018	1.06022
Sucrose-6-phosphate	Saccharides	1.33384	0.0154135	4.59957
D-Glucosamine	Saccharides	1.33026	0.000331678	1.6332
Val-Glu	Amino acids and derivatives	1.33677	0.00205155	-2.94916
Cyanidin-3,5-O-diglucoside (Cyanin)*	Anthocyanidins	1.33744	0.0010423	-4.81971
2,6-di-O-galloylarbutin	Coumarins	1.33722	0.000903379	-3.93048
Vaccarin	Flavones	1.33752	0.000468417	-4.56189
Kaempferol-3-O-arabinoside	Flavonols	1.33508	0.00791243	-3.75706
(2S,3R,4S,6S)-2-[4-[(1R,2R)-1,3-Dihydroxy-2-[4-[(E)-3-hydroxyprop-1-enyl]-2,6-dimethoxyphenoxy]propyl]-2,6-dimethoxyphenoxy]-6-(hydroxymethyl)oxane-3,4-diol	Lignans	1.33631	0.0129771	-7.17965
6-O-Vanilloylajugol	Monoterpenoids	1.33726	0.00107314	-4.45669
p-Coumaryl alcohol	Phenolic acids	1.33641	0.0103399	-7.65583
Digallic Acid	Phenolic acids	1.33589	0.00411496	-3.59086
Glucosyl 10,11-dihydroxy-2,6-farneSadienoate	Sesquiterpenoids	1.33513	0.00341938	-2.4552

## Sheet: Table S9
Table S9. Detailed flavonoids profiles between RT and TB of Drynaria roosii.
Compounds	Subclass	VIP	Fold Change	Type
3,4,2',4',6'-Pentahydroxychalcone	Chalcones	1.26	3.48	up
3-Prenyl-4,2',4'-Trihydroxychalcone;(licoagrochalcone A)	Chalcones	1.25	0.1	down
Dihydrocharcone-4'-O-glucoside	Chalcones	1.22	17.02	up
Phloretin-4'-O-glucoside (Trilobatin)	Chalcones	1.2	5.2	up
2-hydroxynaringenin	Flavanones	1.04	4.2	up
6''-O-Malonylisosakuranin	Flavanones	1.24	0.13	down
Bavachin	Flavanones	1.18	0.05	down
Eriodictyol apiosyl glucoside	Flavanones	1.21	0.2	down
Eriodictyol-7-O-(2''-O-rhamnosyl)xyloside-4'-O-glucuronide	Flavanones	1.27	0.01	down
Eriodictyol-7-O-(6''-acetyl)glucoside	Flavanones	1.24	76.1	up
Eriodictyol-7-O-Rutinoside (Eriocitrin)	Flavanones	1.13	2.3	up
Hesperetin-3'-O-glucoside	Flavanones	1.26	11.46	up
Hesperetin-5-O-glucoside	Flavanones	1.16	7.57	up
Hesperetin-7-O-glucoside	Flavanones	1.25	14.64	up
Hesperetin-7-O-neohesperidoside (Neohesperidin)	Flavanones	1.25	0.11	down
Hesperetin-7-O-rutinoside (Hesperidin)	Flavanones	1.26	0.08	down
Homoeriodictyol 7-O-glucoside	Flavanones	1.23	8.48	up
Homoeriodictyol-7,4'-di-O-β-D-glucopyranoside	Flavanones	1.26	7.14	up
Isocoreopsin	Flavanones	1.2	2.03	up
Isosakuranetin 7-Alpha-L-Arabinofuranosyl-(1→6)-Glucoside	Flavanones	1.1	0.16	down
Munduleaflavanone B	Flavanones	1.26	0.06	down
Naringenin-7-O-(6''-malonyl)glucoside	Flavanones	1.22	0.2	down
Naringenin-7-O-Rutinoside-4'-O-glucoside	Flavanones	1.24	0.2	down
Neosakuranin	Flavanones	1.09	2.53	up
Aromadendrin (Dihydrokaempferol)	Flavanonols	1.16	2.69	up
Aromadendrin-7-O-glucoside	Flavanonols	1.05	2.56	up
Dihydrokaempferol-7-O-glucoside	Flavanonols	1.2	7.76	up
Phellamurin	Flavanonols	1.23	0.1	down
Phellavin	Flavanonols	1.24	0.13	down
Taxifolin-2-O-glucoside	Flavanonols	1.25	0.15	down
Cyanidin 3-O-sophoroside	Anthocyanidins	1.25	6.78	up
Cyanidin-3,5-O-diglucoside (Cyanin)	Anthocyanidins	1.18	0.08	down
Cyanidin-3-O-(6''-O-malonyl)glucoside	Anthocyanidins	1.12	2.86	up
Malvidin-3-O-rutinoside	Anthocyanidins	1.23	4.71	up
Pelargonidin-3-O-(6''-O-acetyl)glucoside-5-O-glucoside	Anthocyanidins	1.26	7.87	up
5,7-Dihydroxy-4-methoxyflavone-3-O-xylose-(1-6)-glucose	Flavones	1.21	3.15	up
Apigenin-4'-O-glucoside	Flavones	1.23	2.51	up
Apigenin-6-C-(2''-glucuronyl)xyloside	Flavones	1.16	3.61	up
Apigenin-7-O-(6''-malonyl)glucoside	Flavones	1.26	10.89	up
Apigenin-8-C-glucoside-7-O-Sophoroside	Flavones	1.15	0.36	down
Chrysoeriol xylosyl glucoside	Flavones	1.21	0.04	down
Chrysoeriol-5,7-di-O-glucoside	Flavones	1.25	0.15	down
Chrysoeriol-7-O-gentiobioside	Flavones	1.16	0.12	down
Hispidulin-8-C-(2''-O-glucosyl)glucoside	Flavones	1.21	0.3	down
Luteolin-6-C-arabinoside-7-O-glucoside	Flavones	1.04	0.29	down
Luteolin-6-C-glucoside (Isoorientin)	Flavones	1.23	3.06	up
Luteolin-7-O-(6''-malonyl)glucoside	Flavones	1.11	0.18	down
Luteolin-7-O-gentiobioside*	Flavones	1.15	0.24	down
Luteolin-7-O-glucoside (Cynaroside)	Flavones	1.09	2.91	up
Luteolin-8-C-glucoside (Orientin)	Flavones	1.24	3.78	up
Orientin-7-O-glucoside	Flavones	1.04	0.47	down
Tricetin 3'-glucuronide	Flavones	1.07	3.2	up
Vaccarin	Flavones	1.27	0.04	down
Vitexin-2''-O-galactoside	Flavones	1.18	0.03	down
Vitexin-2''-O-glucoside	Flavones	1.18	2.14	up
6-Hydroxykaempferol-3,6-O-Diglucoside	Flavonols	1.24	4	up
6-Hydroxykaempferol-7,6-O-Diglucoside	Flavonols	1.04	2.23	up
6-Hydroxykaempferol-7-O-glucoside	Flavonols	1.24	8.67	up
Avicularin(Quercetin-3-O-α-L-arabinofuranoside)	Flavonols	1.06	6.5	up
Gossypetin-3-O-rutinoside	Flavonols	1.14	0.04	down
Gossypetin-7-O-L-rhamnopyranoside (Rhodiolgin)	Flavonols	1.17	3.36	up
Herbacetin-7-O-rhamnoside-8-O-glucoside (Rhodionidin)	Flavonols	1.18	2.51	up
Isorhamnetin-3-O-(2''-O-xylosyl)glucoside	Flavonols	1.13	0.13	down
Kaempferol-3,7-O-diglucoside	Flavonols	1.24	0.23	down
Kaempferol-3,7-O-dirhamnoside (Kaempferitrin)	Flavonols	1.22	0.1	down
Kaempferol-3-(2''-acetylrhamnoside)	Flavonols	1.25	0.16	down
Kaempferol-3-O-(2''-O-acetyl)glucoside	Flavonols	1.26	0.06	down
Kaempferol-3-O-(6''-malonyl)galactoside	Flavonols	1.24	0.37	down
Kaempferol-3-O-(6''-malonyl)glucoside	Flavonols	1.2	0.43	down
Kaempferol-3-O-arabinoside	Flavonols	1.26	0.07	down
Kaempferol-3-O-arabinoside (Juglanin)	Flavonols	1.18	0.08	down
Kaempferol-3-O-glucoside-7-O-rhamnoside	Flavonols	1.04	3.53	up
Kaempferol-3-O-rhamnoside (Afzelin; Kaempferin)	Flavonols	1.21	0.31	down
Kaempferol-3-O-rutinoside (Nicotiflorin)	Flavonols	1.26	2.88	up
Kaempferol-3-O-sambubioside	Flavonols	1.18	0.15	down
Kaempferol-3-O-sophoroside	Flavonols	1.24	0.24	down
Kaempferol-7-O-rhamnoside	Flavonols	1.15	0.44	down
Kuraridin	Flavonols	1.16	0.09	down
Mearnsetin-3-O-glucoside	Flavonols	1.09	0.11	down
Morin	Flavonols	1.25	15.84	up
Myricetin	Flavonols	1.05	2.17	up
Myricetin-3-O-glucuronide	Flavonols	1.13	0.04	down
Quercetin-3,7-Di-O-glucoside	Flavonols	1.16	2.53	up
Quercetin-3-O-(2''-O-galactosyl)glucoside	Flavonols	1.21	5.47	up
Quercetin-3-O-(2''-O-rhamnosyl)galactoside	Flavonols	1.02	2.72	up
Quercetin-3-O-(4''-glucosyl)glucoside (Meratin)	Flavonols	1.17	2	up
Quercetin-3-O-(6''-O-p-Coumaroyl)galactoside	Flavonols	1.25	0.02	down
Quercetin-3-O-alloside; Isohyperoside	Flavonols	1.22	8.53	up
Quercetin-3-O-glucoside (Isoquercitrin)	Flavonols	1.26	9.93	up
Quercetin-3-O-glucoside-7-O-rhamnoside	Flavonols	1.25	0.03	down
Quercetin-3-O-rhamnoside (Quercitrin)	Flavonols	1.17	5.27	up
Quercetin-3-O-sophoroside (Baimaside)	Flavonols	1.15	24.2	up
Quercetin-3-O-sophoroside-7-O-rhamnoside	Flavonols	1.21	2.13	up
Quercetin-4'-O-glucoside (Spiraeoside)	Flavonols	1.23	8.6	up
Quercetin-5-O-β-D-glucoside	Flavonols	1.26	6.6	up
Quercetin-7-O-glucoside	Flavonols	1.25	9.7	up
Rhamnetin-3-O-rhamnoside	Flavonols	1.26	0.11	down
Tamarixetin-3-O-glucoside-7-O-rhamnoside	Flavonols	1.07	0.15	down
kaempferol-3-caffeoyldiglucoside	Flavonols	1.16	0.11	down
syringetin-3-glucuronide	Flavonols	1.14	0.4	down
3',4,4',5,7-Pentahydroxyflavan (Luteoforol)	Flavanols	1.17	2.14	up
Afzelechin (3,5,7,4'-Tetrahydroxyflavan)	Flavanols	1.21	2.48	up
Catechin-(7,8-bc)-4α-(3,4-dihydroxyphenyl)-dihydro-2-(3H)-one	Flavanols	1.24	8.08	up
Catechin-(7,8-bc)-4β-(3,4-dihydroxyphenyl)-dihydro-2-(3H)-one	Flavanols	1.25	13.53	up
Catechin-catechin-catechin	Flavanols	1.15	2.91	up
Cinchonain Ib	Flavanols	1.07	2.85	up
Cinchonain Ic	Flavanols	1.25	11.56	up
Cinchonain Id	Flavanols	1.24	11.63	up
Epicatechin glucoside	Flavanols	1.17	2.16	up
Epicatechin-(2β→O→7,4β→8)-epiafzelechin-(4α→8)-epicatechin	Flavanols	1.14	0.14	down
Epicatechin-(4β->8)-epigallocatechin	Flavanols	1.18	2.8	up
Epicatechin-3'-O-β-D-glucopyranoside	Flavanols	1.2	2.55	up
Epicatechin-epiafzelechin	Flavanols	1.26	0.26	down
Epigallocatechin	Flavanols	1.2	0.35	down
Afrormosin-glucosyl rhamnoside	Isoflavones	1.25	10.4	up
1,3,6,7-tetrahydroxy-2-[(2R,3R,4S,5S,6R)-3,4,5-trihydroxy-6-(hydroxymethyl)oxan-2-yl]oxyxanthen-9-one	Other Flavonoids	1.17	2.5	up
2,3,5-trimethoxy-1-{[(2s,3r,4s,5s,6r)-3,4,5-trihydroxy-6-(hydroxymethyl)oxan-2-yl]oxy}xanthen-9-one	Other Flavonoids	1.18	3.23	up
4-C-Glucose-1,3,6-trihydroxy-7-methoxyxanthone	Other Flavonoids	1.16	2.78	up
Elliptinol	Other Flavonoids	1.26	0.37	down
4-C-Glucosyl-1,3,7-Trihydroxyxanthone (Lancerin)	Other Flavonoids	1.21	11.28	up
Maesopsin	Other Flavonoids	1.21	5.38	up
